# Supplementary material for: Direct observation of degassing during decompression of basaltic magma
Source: Sci Adv. 2024 Aug 16;10(33):eado2585. doi: 10.1126/sciadv.ado2585 (PMC11421694; doi:10.1126/sciadv.ado2585)
Supplement: Supplementary file 2 — Tables S1 to S8 [file sciadv.ado2585_tables_s1_to_s8.zip]

Archive with 1 entries (1 files):
- ado2585_tables_s1_to_s8.xlsx
