# Supplementary material for: Direct observation of degassing during decompression of basaltic magma
Source: Sci Adv. 2024 Aug 16;10(33):eado2585. doi: 10.1126/sciadv.ado2585 (PMC11421694; doi:10.1126/sciadv.ado2585)
Supplement: Supplementary file 2 — Tables S1 to S8 [file sciadv.ado2585_tables_s1_to_s8.zip › ado2585_tables_s1_to_s8.xlsx]

## Sheet: Supplementary tables
	Supplementary tables for
	Direct observation of degassing during decompression of basaltic magma
	Barbara Bonechi et al.
	*Corresponding author. Email: barbara.bonechi@manchester.ac.uk
	Table S1. Chemical composition of the starting material
	Table S2. Experimental run conditions
	Table S3. Average bubble expansion rate parameters
	Table S4. Bubble growth rate parameters for Superliq_Dec experiments
	Table S5. Numerical results obtained using the bubble growth model of Coumans et al. (2020) assuming different decompression rates, water content and bubble number density.
	Table S6. Bubble expansion rate parameters
	Table S7. Bubble coalescence parameters for Superliq_Dec experiments
	Table S8. Ascent velocity and time to surface for basaltic lava fountaining activities on Kilauea

## Sheet: Table S1
	Table S1. Chemical composition of the starting material
	Oxide (wt.%)	Starting bulk	St. dev.
	SiO2	48.41	0.16
	TiO2	1.79	0.07
	Al2O3	16.22	0.5
	FeO*	10.66	0.3
	MnO	0.2	0.03
	MgO	6.2	0.32
	CaO	10.66	0.19
	Na2O	3.41	0.2
	K2O	1.9	0.07
	P2O5	0.54	0.04
	Total	99.85
	Note: FeO* = total iron as FeO.
	Data from Arzilli et al. (2022)
	F. Arzilli, M. Polacci, G. La Spina, N. Le Gall, E. W. Llewellin, R. A. Brooker, R. Torres-Orozco, D. Di Genova, D. A. Neave, M. E. Hartley, H. M. Mader, D. Giordano, R. Atwood, P. D. Lee, F. Heidelbach, M. R. Burton, Dendritic crystallization in hydrous basaltic magmas controls magma mobility within the Earth’s crust. Nat. Commun. 13, 3354 (2022).

## Sheet: Table S2
	Table S2. Experimental run conditions
		Run#	Ti (°C)	Tf (°C)	Tliquidus cpx (°C)	Cooling rate (°C·s-1)	Pi (MPa)	Pf (MPa)	Dec. rate (MPa·s-1)	H2O (wt.%)	H2OFTIR (wt.%)
	Superliq_Dec	Etna 12_1	1180	1180	1130	0	30	0.1	0.05	1	1.3
		Etna 12_2	1180	1180	1134	0	50	0.1	0.08	1	1.3
		Etna 13_2	1180	1180	1128	0	50	0.1	0.08	1	1.5
		Rhyo	1180	1180	998*	0	20	0.1	0.03	0.2	-
	Subliq_Dec	Etna 15_1	1180	1080	1138	0.75	50	0.1	0.08	1	1.1
		Etna 15_2	1180	1050	1138	0.75	50	0.1	0.08	1	1.1
		Etna 15_3	1180	1050	1138	0.75	50	0.1	0.08	1	1.1
		Etna 3	1180	1050	1156	0.75	50	0.1	0.08	0.5	0.5
		Etna 4_1	1180	1080	1120	0.75	75	0.1	0.08	2	2
	Note: Ti initial temperature;Tf final temperature; Tliquidus cpx is obtained with Rhyolite-MELTS software (version 1.2),
	using the 2001 Etna trachybasaltic composition (Table S1) and H2OFTIR (see Methods);
	Pi initial pressure; Pf final pressure; Dec. rate is decompression rate; * Tliquidus for rhyolite referred to feldspar

## Sheet: Table S3
	Table S3. Average bubble expansion rate parameters
		Sample	H2O (wt.%)	Ti (°C)	Tf (°C)	Pi (MPa)	Pf (MPa)	Dec. rate (MPa·s-1)	Initial area bubble (μm2)	Time before expansion (s)	Final area bubble (μm2)	Time end expansion (s)	Expansion rate (μm2·s-1)	St. dev.	Crystal Volume fraction % MELTS	Viscosity liquid (log Pa·s) MELTS & G08	Viscosity bulk (log Pa·s) MELTS & V11
	Subliq_Dec	Etna 15_1	1	1180	1080	50	0.1	0.083	284	786	115714	988	571.436	60	25	3.11	3.58
		Etna 3	0.5	1180	1050	50	0.1	0.083	3280	845	44605	987	291.021	21.7724	45	3.79	4.8
		Etna 15_3	1	1180	1050	50	0.1	0.083	4922	778	84506	963	430.184	24.598	33	3.38	4.03
		Etna 4_1	2	1180	1080	75	0.1	0.083	2309	668	137518	855	723.043	40.3801	8	2.62	2.75
	Superliq_Dec	Rhyo	0.2	1180	1180	20	0.1	0.03	2831	450	29937	988.28	50.3567	5	0	5.96	5.96
		Etna 12_1	1	1180	1180	30	0.1	0.05	44339	189	7851951	987	9783.97		0	2.17	2.17
		Etna 12_2	1	1180	1180	50	0.1	0.083	107289	207	6245589	950	8261.51		0	2.17	2.17
		Etna 13_2	1	1180	1180	50	0.1	0.083	44338.7	326	6255042	958	9827.06		0	2.17	2.17
	Note: G08 (Giordano et al., 2008), V11 (Vona et al., 2011)
	D. Giordano, J. K. Russell, D. B. Dingwell, Viscosity of magmatic liquids: A model. Earth Planet. Sci. Lett. 271, 123–134 (2008).
	A. Vona, C. Romano, D. B. Dingwell, D. Giordano, The rheology of crystal-bearing basaltic magmas from Stromboli and Etna. Geochim. Cosmochim. Acta 75, 3214–3236 (2011).

## Sheet: Table S4
	Table S4. Bubble growth rate parameters for Superliq_Dec experiments
	Sample	Ti (°C)	Tf (°C)	Pi (MPa)	Pf (MPa)	Dec. rate (MPa·s-1)	P start growth (MPa)	Diameter (μm)	Radius (μm)	Time (s)	Δr (μm)	Δt (s)	ΔGR (μm·s-1)
	Etna 12_1	1180	1180	30	0.1	0.05
							30	102	53	189.24
							29	133	66.5	428.64	13.5	239.4	0.056391
							27	152	76	550.84	9.5	122.2	0.0777414
							10.4	283.8	141.9	743.92	65.9	193.08	0.341309
							6.4	349.8	174.9	823.76	33	79.84	0.413327
							16.5	178.2	89.1	638
							10	230	115	757.72	25.9	119.72	0.216338
							7.3	260	130	799.12	15	41.4	0.362319
							5	320	160	847.4	30	48.28	0.621375
							2.8	409.2	204.6	899	44.6	51.6	0.864341
							1.6	580.8	290.4	920	85.8	21	4.08571
							30	39.6	19.8	320
							22.6	66	33	500	13.2	180	0.0733333
							16	92.4	46.2	600	13.2	100	0.132
							15	99	49.5	620	3.3	20	0.165
							13	125.4	62.7	680	13.2	60	0.22
							10.4	158.4	79.2	740	16.5	60	0.275
							8.4	188.1	94.05	780	14.85	40	0.37125
							6.4	224.4	112.2	820	18.15	40	0.45375
							5.4	244.2	122.1	840	9.9	20	0.495
							4.4	270.6	135.3	860	13.2	20	0.66
							3.4	330	165	880	29.7	20	1.485
							22.6	66	33	510
							14.9	138.6	69.3	665	36.3	155	0.234194
							7.7	237.6	118.8	808	49.5	143	0.346154
							6.1	264	132	840	13.2	32	0.4125
							2.8	396	198	907	66	67	0.985075
							1.7	508.2	254.1	928	56.1	21	2.67143
							7	66	33	819
							4.2	112.2	56.1	875	23.1	56	0.4125
							1.7	297	148.5	925	92.4	50	1.848
							0.7	415.8	207.9	945	59.4	20	2.97
							0.2	59.4	29.7	972
							0.15	79.2	39.6	978	9.9	6	1.65
							0.1	105.6	52.8	981	13.2	3	4.4
							0.1	125.4	62.7	983	9.9	2	4.95
							0.1	184.8	92.4	988	29.7	5	5.94
	Etna 12_2	1180	1180	50	0.1	0.083	50	184.8	92.4	207.32
							35.9	224.4	112.2	376.8	19.8	169.48	0.116828
							24.3	297	148.5	516.48	36.3	139.68	0.25988
							15.4	382.8	191.4	624.12	42.9	107.64	0.398551
							43.5	92.4	46.2	420
							33.5	118.8	59.4	540	13.2	120	0.11
							26.5	158.4	79.2	625	19.8	85	0.232941
							21.9	198	99	680	19.8	55	0.36
							15.5	250.8	125.4	757	26.4	77	0.342857
							24	40	20	639
							15.9	105.6	52.8	757	32.8	118	0.277966
							12	132	66	784	13.2	27	0.488889
							10.8	151.8	75.9	798	9.9	14	0.707143
							9.8	171.6	85.8	810	9.9	12	0.825
							8.2	207.9	103.95	829	18.15	19	0.955263
							7.5	231	115.5	838	11.55	9	1.28333
							7.3	118.8	59.4	853
							6.1	145.2	72.6	867	13.2	14	0.942857
							2.8	250.8	125.4	907	52.8	40	1.32
							1.2	316.8	158.4	927	33	20	1.65
							0.3	402.6	201.3	937	42.9	10	4.29
	Etna 13_2	1180	1180	50	0.1	0.083	50	118.8	59.4	326
							41.7	145.2	72.6	426	13.2	100	0.132
							34.1	184.8	92.4	517	19.8	91	0.217582
							21.7	264	132	667	39.6	150	0.264
							17.7	297	148.5	715	16.5	48	0.34375
							45.5	112.2	56.1	382
							34.1	151.8	75.9	519	19.8	137	0.144526
							29.1	171.6	85.8	580	9.9	61	0.162295
							23.7	204.6	102.3	645	16.5	65	0.253846
							18.3	250.8	125.4	710	23.1	65	0.355385
							39.5	132	66	460.36
							23.3	217.8	108.9	685.04	42.9	224.68	0.190938
							12.5	293.7	146.85	785.6	37.95	100.56	0.377387
							11.1	310.2	155.1	802.76	8.25	17.16	0.480769
							29.8	46.2	23.1	578
							14.6	105.6	52.8	761	29.7	183	0.162295
							10	125.4	62.7	817	9.9	56	0.176786
							19.5	138.6	69.3	714
							13.2	198	99	790	29.7	76	0.390789
							8.7	264	132	844	33	54	0.611111
							6.4	303.6	151.8	872	19.8	28	0.707143
							0.2	79.2	39.6	967
							0.15	118.8	59.4	972	19.8	5	3.96
							0.1	158.4	79.2	976	19.8	4	4.95
							0.1	211.2	105.6	980	26.4	4	6.6
							0.1	343.2	171.6	988	66	8	8.25
	Incremental bubble growth rate (ΔGR = Δr/Δt, μm·s-1)

## Sheet: Table S5
	Table S5. Numerical results obtained using the bubble growth model of Coumans et al. (2020) assuming different decompression rates, water content and bubble number density.
	Dec. rate = 0.05 MPa/s																				Dec. rate = 0.05 MPa/s																				Dec. rate = 0.08 MPa/s
	H2O = 1 wt.%																				H2O = 2 wt.%																				H2O = 1 wt.%
	Nb = 1E+10 m-3					Nb = 1E+11 m-3					Nb = 1E+12 m-3					Nb = 1E+13 m-3					Nb = 1E+10 m-3					Nb = 1E+11 m-3					Nb = 1E+12 m-3					Nb = 1E+13 m-3					Nb = 1E+10 m-3					Nb = 1E+11 m-3
	Time (s)	Pressure (MPa)	Radius (μm)	Growth rate (μm·s-1)		Time (s)	Pressure (MPa)	Radius (μm)	Growth rate (μm·s-1)		Time (s)	Pressure (MPa)	Radius (μm)	Growth rate (μm·s-1)		Time (s)	Pressure (MPa)	Radius (μm)	Growth rate (μm·s-1)		Time (s)	Pressure (MPa)	Radius (μm)	Growth rate (μm·s-1)		Time (s)	Pressure (MPa)	Radius (μm)	Growth rate (μm·s-1)		Time (s)	Pressure (MPa)	Radius (μm)	Growth rate (μm·s-1)		Time (s)	Pressure (MPa)	Radius (μm)	Growth rate (μm·s-1)		Time (s)	Pressure (MPa)	Radius (μm)	Growth rate (μm·s-1)		Time (s)	Pressure (MPa)	Radius (μm)	Growth rate (μm·s-1)
	0	14	10	0		0	14	10	0		0	14	10	0		0	14	10	0		0	40	10	0		0	40	10	0		0	40	10	0		0	40	10	0		0	14	10	0		0	14	10	0
	0.278278	13.9861	10.6494	2.51462		0.278278	13.9861	10.6565	2.5421		0.278278	13.9861	10.6634	2.56861		0.278278	13.9861	10.6635	2.56922		0.798799	39.9601	14.7715	5.97338		0.798799	39.9601	14.7885	5.99465		0.798799	39.9601	14.7857	5.99108		0.798799	39.9601	13.3031	4.13506		0.173173	13.9861	10.4553	2.82516		0.173173	13.9861	10.4656	2.88926
	0.556557	13.9722	11.1204	1.82386		0.556557	13.9722	11.1214	1.80011		0.556557	13.9722	11.127	1.7953		0.556557	13.9722	11.0848	1.63114		1.5976	39.9201	17.9583	3.98952		1.5976	39.9201	17.9847	4.00121		1.5976	39.9201	17.8387	3.82204		1.5976	39.9201	13.6001	0.371888		0.346346	13.9723	10.782	2.02699		0.346346	13.9723	10.7874	1.99652
	0.834835	13.9583	11.5546	1.68114		0.834835	13.9583	11.5522	1.66815		0.834835	13.9583	11.5558	1.6603		0.834835	13.9583	11.4102	1.26018		2.3964	39.8802	20.6563	3.37753		2.3964	39.8802	20.6833	3.37838		2.3964	39.8802	20.1187	2.85428		2.3964	39.8802	13.646	0.0574166		0.51952	13.9584	11.0818	1.86038		0.51952	13.9584	11.0841	1.8408
	1.11311	13.9443	11.9688	1.60389		1.11311	13.9443	11.9649	1.59806		1.11311	13.9443	11.9667	1.59113		1.11311	13.9443	11.6587	0.962133		3.1952	39.8402	23.0559	3.00404		3.1952	39.8402	23.078	2.99782		3.1952	39.8402	21.8013	2.10644		3.1952	39.8402	13.6734	0.0343402		0.692693	13.9446	11.369	1.78186		0.692693	13.9446	11.3688	1.76687
	1.39139	13.9304	12.371	1.55733		1.39139	13.9304	12.3663	1.5541		1.39139	13.9304	12.366	1.54621		1.39139	13.9304	11.8517	0.747371		3.99399	39.8003	25.2473	2.74328		3.99399	39.8003	25.2592	2.73056		3.99399	39.8003	23.0205	1.52631		3.99399	39.8003	13.6995	0.0325818		0.865866	13.9307	11.6483	1.73318		0.865866	13.9307	11.6464	1.72216
	1.66967	13.9165	12.7644	1.52313		1.66967	13.9165	12.7595	1.52258		1.66967	13.9165	12.756	1.5101		1.66967	13.9165	12.0045	0.591478		4.79279	39.7604	27.2829	2.54832		4.79279	39.7604	27.2766	2.52561		4.79279	39.7604	23.8871	1.0848		4.79279	39.7604	13.7253	0.0324023		1.03904	13.9169	11.9225	1.70145		1.03904	13.9169	11.9197	1.69601
	1.94795	13.9026	13.1511	1.49739		1.94795	13.9026	13.1465	1.49838		1.94795	13.9026	13.1385	1.48105		1.94795	13.9026	12.1231	0.459432		5.59159	39.7204	29.1948	2.3935		5.59159	39.7204	29.1595	2.35713		5.59159	39.7204	24.506	0.774759		5.59159	39.7204	13.7512	0.0323243		1.21221	13.903	12.1931	1.67897		1.21221	13.903	12.1897	1.67553
	2.22623	13.8887	13.5327	1.47765		2.22623	13.8887	13.5292	1.48207		2.22623	13.8887	13.5149	1.45735		2.22623	13.8887	12.2201	0.375486		6.39039	39.6805	31.0082	2.27012		6.39039	39.6805	30.9277	2.21364		6.39039	39.6805	24.9381	0.540966		6.39039	39.6805	13.777	0.0322947		1.38539	13.8892	12.4611	1.6629		1.38539	13.8892	12.4574	1.66088
	2.5045	13.8748	13.9105	1.46275		2.5045	13.8748	13.908	1.46657		2.5045	13.8748	13.8844	1.43091		2.5045	13.8748	12.3015	0.315044		7.18919	39.6405	32.7384	2.16604		7.18919	39.6405	32.5947	2.08684		7.18919	39.6405	25.2577	0.400077		7.18919	39.6405	13.8027	0.0322386		1.55856	13.8753	12.7271	1.65082		1.55856	13.8753	12.7239	1.65343
	2.78278	13.8609	14.2844	1.44778		2.78278	13.8609	14.2836	1.45427		2.78278	13.8609	14.248	1.40774		2.78278	13.8609	12.3716	0.271679		7.98799	39.6006	34.398	2.07769		7.98799	39.6006	34.17	1.97212		7.98799	39.6006	25.4854	0.285111		7.98799	39.6006	13.8284	0.0322064		1.73173	13.8615	12.9922	1.64475		1.73173	13.8615	12.9892	1.64663
	3.06106	13.8469	14.6568	1.44191		3.06106	13.8469	14.6567	1.44477		3.06106	13.8469	14.6058	1.38522		3.06106	13.8469	12.4338	0.240646		8.78679	39.5607	35.9971	2.00182		8.78679	39.5607	35.6615	1.86717		8.78679	39.5607	25.6607	0.219493		8.78679	39.5607	13.8541	0.0321481		1.9049	13.8476	13.2562	1.63814		1.9049	13.8476	13.2538	1.64145
	3.33934	13.833	15.0269	1.43313		3.33934	13.833	15.0281	1.43831		3.33934	13.833	14.9571	1.36044		3.33934	13.833	12.4899	0.217255		9.58559	39.5207	37.5437	1.93621		9.58559	39.5207	37.0658	1.75804		9.58559	39.5207	25.8007	0.17524		9.58559	39.5207	13.8798	0.0321143		2.07808	13.8338	13.5194	1.63321		2.07808	13.8338	13.5176	1.6369
	3.61762	13.8191	15.3946	1.42377		3.61762	13.8191	15.3974	1.42996		3.61762	13.8191	15.3031	1.33958		3.61762	13.8191	12.5423	0.203059		10.3844	39.4808	39.0442	1.87841		10.3844	39.4808	38.4047	1.67606		10.3844	39.4808	25.9154	0.143506		10.3844	39.4808	13.9054	0.0320561		2.25125	13.8199	13.7824	1.63164		2.25125	13.8199	13.7812	1.63562
	3.8959	13.8052	15.7618	1.42186		3.8959	13.8052	15.7652	1.42405		3.8959	13.8052	15.6439	1.31987		3.8959	13.8052	12.5917	0.191055		11.1832	39.4408	40.5018	1.82474		11.1832	39.4408	39.6847	1.60241		11.1832	39.4408	26.0129	0.122177		11.1832	39.4408	13.931	0.0320178		2.42442	13.806	14.045	1.62983		2.42442	13.806	14.0446	1.63472
	4.17417	13.7913	16.1267	1.41305		4.17417	13.7913	16.1328	1.42342		4.17417	13.7913	15.979	1.29747		4.17417	13.7913	12.6385	0.181254		11.982	39.4009	41.9261	1.78309		11.982	39.4009	40.8887	1.50735		11.982	39.4009	26.1003	0.109409		11.982	39.4009	13.9565	0.031955		2.5976	13.7922	14.3072	1.62681		2.5976	13.7922	14.3079	1.6336
	4.45245	13.7774	16.4909	1.4102		4.45245	13.7774	16.4982	1.41484		4.45245	13.7774	16.3073	1.2711		4.45245	13.7774	12.684	0.176352		12.7808	39.361	43.3147	1.73838		12.7808	39.361	42.0296	1.42817		12.7808	39.361	26.1807	0.100649		12.7808	39.361	13.982	0.0319438		2.77077	13.7783	14.5695	1.62777		2.77077	13.7783	14.5713	1.63415
	4.73073	13.7635	16.8543	1.407		4.73073	13.7635	16.8627	1.41133		4.73073	13.7635	16.6317	1.25621		4.73073	13.7635	12.7286	0.172418		13.5796	39.321	44.6753	1.70331		13.5796	39.321	43.0983	1.33793		13.5796	39.321	26.2576	0.0961831		13.5796	39.321	14.0074	0.0318571		2.94394	13.7645	14.832	1.62848		2.94394	13.7645	14.8348	1.63508
	5.00901	13.7495	17.217	1.4045		5.00901	13.7495	17.2265	1.40857		5.00901	13.7495	16.9499	1.23211		5.00901	13.7495	12.7723	0.169328		14.3784	39.2811	46.0076	1.66785		14.3784	39.2811	44.133	1.29533		14.3784	39.2811	26.3304	0.0911495		14.3784	39.2811	14.0329	0.0318571		3.11712	13.7506	15.0946	1.62957		3.11712	13.7506	15.0984	1.63576
	5.28729	13.7356	17.5796	1.40396		5.28729	13.7356	17.5895	1.40573		5.28729	13.7356	17.2626	1.21064		5.28729	13.7356	12.8151	0.165976		15.1772	39.2411	47.3152	1.63692		15.1772	39.2411	45.1005	1.21122		15.1772	39.2411	26.4016	0.0891383		15.1772	39.2411	14.0583	0.031776		3.29029	13.7368	15.3575	1.63142		3.29029	13.7368	15.3623	1.63727
	5.56557	13.7217	17.9423	1.40428		5.56557	13.7217	17.9521	1.40405		5.56557	13.7217	17.5695	1.1886		5.56557	13.7217	12.8577	0.164857		15.976	39.2012	48.5998	1.60818		15.976	39.2012	46.0164	1.14655		15.976	39.2012	26.4715	0.0875138		15.976	39.2012	14.0836	0.0317618		3.46346	13.7229	15.6208	1.63334		3.46346	13.7229	15.6265	1.63949
	5.84384	13.7078	18.3032	1.39768		5.84384	13.7078	18.3142	1.40195		5.84384	13.7078	17.8709	1.16705		5.84384	13.7078	12.9	0.163805		16.7748	39.1613	49.8636	1.58212		16.7748	39.1613	46.8809	1.08223		16.7748	39.1613	26.5404	0.0862458		16.7748	39.1613	14.109	0.0316925		3.63664	13.7091	15.8847	1.6378		3.63664	13.7091	15.8911	1.64167
	6.12212	13.6939	18.6645	1.39894		6.12212	13.6939	18.676	1.40106		6.12212	13.6939	18.1666	1.14472		6.12212	13.6939	12.9416	0.160877		17.5736	39.1213	51.1057	1.55496		17.5736	39.1213	47.6965	1.02105		17.5736	39.1213	26.6085	0.0852154		17.5736	39.1213	14.1342	0.0316438		3.80981	13.6952	16.149	1.6398		3.80981	13.6952	16.156	1.64399
	6.4004	13.68	19.0257	1.3987		6.4004	13.68	19.0375	1.39961		6.4004	13.68	18.4567	1.12326		6.4004	13.68	12.9831	0.16093		18.3724	39.0814	52.3308	1.53369		18.3724	39.0814	48.4674	0.965026		18.3724	39.0814	26.6761	0.0847341		18.3724	39.0814	14.1595	0.0316438		3.98298	13.6814	16.4138	1.64294		3.98298	13.6814	16.4213	1.646
	6.67868	13.6661	19.3877	1.40143		6.67868	13.6661	19.3988	1.39914		6.67868	13.6661	18.7414	1.1025		6.67868	13.6661	13.0247	0.161012		19.1712	39.0414	53.5396	1.51331		19.1712	39.0414	49.1923	0.907582		19.1712	39.0414	26.7435	0.0842664		19.1712	39.0414	14.1848	0.0315981		4.15616	13.6675	16.679	1.64546		4.15616	13.6675	16.6872	1.64992
	6.95696	13.6522	19.7489	1.39856		6.95696	13.6522	19.7599	1.39809		6.95696	13.6522	19.0209	1.08222		6.95696	13.6522	13.0656	0.158316		19.97	39.0015	54.7332	1.49423		19.97	39.0015	49.8815	0.862801		19.97	39.0015	26.8103	0.0837415		19.97	39.0015	14.2099	0.0315366		4.32933	13.6537	16.9449	1.65015		4.32933	13.6537	16.9537	1.65394
	7.23524	13.6382	20.1098	1.39768		7.23524	13.6382	20.121	1.39831		7.23524	13.6382	19.295	1.06157		7.23524	13.6382	13.1063	0.157739		20.7688	38.9616	55.9127	1.47662		20.7688	38.9616	50.5285	0.809943		20.7688	38.9616	26.8772	0.0837311		20.7688	38.9616	14.2351	0.0315366		4.5025	13.6398	17.2126	1.66098		4.5025	13.6398	17.2207	1.65647
	7.51351	13.6243	20.4715	1.40057		7.51351	13.6243	20.4821	1.39792		7.51351	13.6243	19.5636	1.04002		7.51351	13.6243	13.147	0.157285		21.5676	38.9216	57.0764	1.45674		21.5676	38.9216	51.139	0.764278		21.5676	38.9216	26.9436	0.0831212		21.5676	38.9216	14.2603	0.0315073		4.67568	13.6259	17.4815	1.66877		4.67568	13.6259	17.4883	1.66049
	7.79179	13.6104	20.835	1.40741		7.79179	13.6104	20.8429	1.39722		7.79179	13.6104	19.8252	1.01266		7.79179	13.6104	13.1875	0.156793		22.3664	38.8817	58.2267	1.44		22.3664	38.8817	51.7144	0.720285		22.3664	38.8817	27.01	0.0831212		22.3664	38.8817	14.2854	0.0314268		4.84885	13.6121	17.7513	1.67388		4.84885	13.6121	17.7563	1.66307
	8.07007	13.5965	21.1964	1.39915		8.07007	13.5965	21.2038	1.39746		8.07007	13.5965	20.0851	1.00667		8.07007	13.5965	13.2278	0.15621		23.1652	38.8417	59.3643	1.42413		23.1652	38.8417	52.2581	0.680621		23.1652	38.8417	27.0761	0.0827251		23.1652	38.8417	14.3105	0.0314268		5.02202	13.5982	18.0188	1.65998		5.02202	13.5982	18.0246	1.66465
	8.34835	13.5826	21.5578	1.39959		8.34835	13.5826	21.5649	1.39803		8.34835	13.5826	20.3383	0.980099		8.34835	13.5826	13.268	0.155498		23.964	38.8018	60.4904	1.40976		23.964	38.8018	52.7714	0.642613		23.964	38.8018	27.1421	0.0826037		23.964	38.8018	14.3356	0.0313983		5.1952	13.5844	18.2877	1.66855		5.1952	13.5844	18.2934	1.66789
	8.62663	13.5687	21.9206	1.40464		8.62663	13.5687	21.9258	1.39766		8.62663	13.5687	20.5862	0.960207		8.62663	13.5687	13.308	0.154933		24.7628	38.7619	61.6039	1.39401		24.7628	38.7619	53.2553	0.605765		24.7628	38.7619	27.2079	0.0823527		24.7628	38.7619	14.3605	0.0311592		5.36837	13.5705	18.5567	1.66895		5.36837	13.5705	18.5627	1.67111
	8.9049	13.5548	22.2825	1.40145		8.9049	13.5548	22.2871	1.39874		8.9049	13.5548	20.8289	0.939616		8.9049	13.5548	13.3478	0.154342		25.5616	38.7219	62.7075	1.38157		25.5616	38.7219	53.706	0.56429		25.5616	38.7219	27.2735	0.0821155		25.5616	38.7219	14.3854	0.0311592		5.54154	13.5567	18.8264	1.67377		5.54154	13.5567	18.8326	1.67456
	9.18318	13.5408	22.645	1.40351		9.18318	13.5408	22.6484	1.39903		9.18318	13.5408	21.0669	0.921655		9.18318	13.5408	13.3875	0.153747		26.3604	38.682	63.7999	1.36756		26.3604	38.682	54.1399	0.543131		26.3604	38.682	27.339	0.081991		26.3604	38.682	14.4103	0.0311592		5.71471	13.5428	19.0993	1.69285		5.71471	13.5428	19.1029	1.67761
	9.46146	13.5269	23.0076	1.40415		9.46146	13.5269	23.0098	1.39946		9.46146	13.5269	21.3	0.902353		9.46146	13.5269	13.4271	0.153184		27.1592	38.642	64.8815	1.354		27.1592	38.642	54.5464	0.508943		27.1592	38.642	27.4042	0.0816416		27.1592	38.642	14.4352	0.0311592		5.88789	13.529	19.3705	1.68312		5.88789	13.529	19.3739	1.68152
	9.73974	13.513	23.3704	1.40496		9.73974	13.513	23.3712	1.39956		9.73974	13.513	21.5281	0.883502		9.73974	13.513	13.4665	0.152636		27.958	38.6021	65.953	1.34144		27.958	38.6021	54.9408	0.493672		27.958	38.6021	27.4694	0.0816341		27.958	38.6021	14.46	0.0311592		6.06106	13.5151	19.642	1.6849		6.06106	13.5151	19.6455	1.68506
	10.018	13.4991	23.7337	1.40647		10.018	13.4991	23.7327	1.39966		10.018	13.4991	21.7516	0.865083		10.018	13.4991	13.5057	0.151861		28.7568	38.5622	67.0184	1.33374		28.7568	38.5622	55.3017	0.451787		28.7568	38.5622	27.5341	0.0809869		28.7568	38.5622	14.4849	0.0311592		6.23423	13.5013	19.9142	1.68891		6.23423	13.5013	19.9177	1.68872
	10.2963	13.4852	24.097	1.40691		10.2963	13.4852	24.0947	1.40176		10.2963	13.4852	21.9703	0.846981		10.2963	13.4852	13.5449	0.151695		29.5556	38.5222	68.0725	1.3196		29.5556	38.5222	55.6541	0.441278		29.5556	38.5222	27.5988	0.0809869		29.5556	38.5222	14.5098	0.0311592		6.40741	13.4874	20.1871	1.69322		6.40741	13.4874	20.1904	1.69217
	10.5746	13.4713	24.4609	1.40876		10.5746	13.4713	24.4568	1.40191		10.5746	13.4713	22.1844	0.829179		10.5746	13.4713	13.5839	0.150859		30.3544	38.4823	69.1144	1.30433		30.3544	38.4823	55.983	0.411738		30.3544	38.4823	27.6635	0.0809869		30.3544	38.4823	14.5347	0.0311592		6.58058	13.4736	20.4612	1.70054		6.58058	13.4736	20.4637	1.6957
	10.8529	13.4574	24.8251	1.41043		10.8529	13.4574	24.8188	1.40169		10.8529	13.4574	22.3942	0.812364		10.8529	13.4574	13.6228	0.150563		31.1532	38.4423	70.1528	1.29992		31.1532	38.4423	56.2945	0.389906		31.1532	38.4423	27.7282	0.0809869		31.1532	38.4423	14.5596	0.0311592		6.75375	13.4597	20.7359	1.70457		6.75375	13.4597	20.7375	1.69911
	11.1311	13.4434	25.1898	1.41223		11.1311	13.4434	25.1813	1.40365		11.1311	13.4434	22.5996	0.795059		11.1311	13.4434	13.6615	0.14995		31.952	38.4024	71.1827	1.28934		31.952	38.4024	56.5883	0.367866		31.952	38.4024	27.7924	0.0803939		31.952	38.4024	14.5845	0.0311443		6.92693	13.4458	21.0107	1.70518		6.92693	13.4458	21.0121	1.70376
	11.4094	13.4295	25.5568	1.42106		11.4094	13.4295	25.544	1.40429		11.4094	13.4295	22.8004	0.777645		11.4094	13.4295	13.7	0.149255		32.7508	38.3625	72.2032	1.27754		32.7508	38.3625	56.8822	0.367866		32.7508	38.3625	27.8564	0.0801655		32.7508	38.3625	14.6091	0.0308191		7.1001	13.432	21.2863	1.71035		7.1001	13.432	21.2873	1.70792
	11.6877	13.4156	25.9264	1.4309		11.6877	13.4156	25.9066	1.4044		11.6877	13.4156	22.9971	0.76147		11.6877	13.4156	13.7384	0.148595		33.5495	38.3225	73.2133	1.26453		33.5495	38.3225	57.1619	0.350164		33.5495	38.3225	27.9204	0.0801655		33.5495	38.3225	14.6337	0.0308191		7.27327	13.4181	21.5621	1.71121		7.27327	13.4181	21.5627	1.70892
	11.966	13.4017	26.2931	1.41996		11.966	13.4017	26.2697	1.40592		11.966	13.4017	23.1894	0.74483		11.966	13.4017	13.7768	0.148595		34.3483	38.2826	74.2182	1.25805		34.3483	38.2826	57.4242	0.328323		34.3483	38.2826	27.9845	0.0801655		34.3483	38.2826	14.6583	0.0308191		7.44645	13.4043	21.839	1.7182		7.44645	13.4043	21.8389	1.7136
	12.2442	13.3878	26.6599	1.42045		12.2442	13.3878	26.633	1.40672		12.2442	13.3878	23.378	0.730041		12.2442	13.3878	13.8152	0.148595		35.1471	38.2426	75.2142	1.24684		35.1471	38.2426	57.6759	0.315101		35.1471	38.2426	28.0482	0.0798348		35.1471	38.2426	14.683	0.0308191		7.61962	13.3904	22.1164	1.72142		7.61962	13.3904	22.1157	1.71741
	12.5225	13.3739	27.0268	1.42043		12.5225	13.3739	26.9964	1.4071		12.5225	13.3739	23.5627	0.715468		12.5225	13.3739	13.8531	0.146929		35.9459	38.2027	76.2058	1.24135		35.9459	38.2027	57.9174	0.30231		35.9459	38.2027	28.1117	0.079401		35.9459	38.2027	14.7076	0.0308191		7.79279	13.3766	22.3945	1.72516		7.79279	13.3766	22.3934	1.72337
	12.8008	13.36	27.3943	1.42298		12.8008	13.36	27.3596	1.40606		12.8008	13.36	23.7438	0.701247		12.8008	13.36	13.891	0.146897		36.7447	38.1628	77.1884	1.23011		36.7447	38.1628	58.1476	0.288282		36.7447	38.1628	28.1751	0.079401		36.7447	38.1628	14.7322	0.0308191		7.96597	13.3627	22.6729	1.72753		7.96597	13.3627	22.6712	1.72396
	13.0791	13.346	27.7622	1.42488		13.0791	13.346	27.7227	1.4061		13.0791	13.346	23.9206	0.684501		13.0791	13.346	13.929	0.146897		37.5435	38.1228	78.1634	1.22061		37.5435	38.1228	58.3636	0.270382		37.5435	38.1228	28.2385	0.079401		37.5435	38.1228	14.7568	0.0308191		8.13914	13.3489	22.9517	1.72996		8.13914	13.3489	22.9497	1.72754
	13.3574	13.3321	28.131	1.42776		13.3574	13.3321	28.086	1.40665		13.3574	13.3321	24.0882	0.648907		13.3574	13.3321	13.9667	0.146189		38.3423	38.0829	79.1286	1.20835		38.3423	38.0829	58.5796	0.270382		38.3423	38.0829	28.3019	0.0792978		38.3423	38.0829	14.7814	0.0308191		8.31231	13.335	23.231	1.73305		8.31231	13.335	23.2288	1.73188
	13.6356	13.3182	28.5003	1.42989		13.6356	13.3182	28.4496	1.40799		13.6356	13.3182	24.2558	0.648907		13.6356	13.3182	14.0043	0.145321		39.1411	38.0429	80.0921	1.20619		39.1411	38.0429	58.7956	0.270382		39.1411	38.0429	28.3647	0.0786799		39.1411	38.0429	14.806	0.0308191		8.48549	13.3212	23.5113	1.73931		8.48549	13.3212	23.5085	1.73555
	13.9139	13.3043	28.8727	1.44193		13.9139	13.3043	28.8134	1.40871		13.9139	13.3043	24.4234	0.648907		13.9139	13.3043	14.0418	0.145321		39.9399	38.003	81.0464	1.19462		39.9399	38.003	58.9985	0.254032		39.9399	38.003	28.4276	0.0786799		39.9399	38.003	14.8307	0.0308191		8.65866	13.3073	23.7918	1.74066		8.65866	13.3073	23.7888	1.7391
	14.1922	13.2904	29.2442	1.43874		14.1922	13.2904	29.1772	1.40871		14.1922	13.2904	24.591	0.648907		14.1922	13.2904	14.0793	0.145321		40.7387	37.9631	81.9937	1.18592		40.7387	37.9631	59.1921	0.242407		40.7387	37.9631	28.4904	0.0786799		40.7387	37.9631	14.8551	0.0305582		8.83183	13.2935	24.073	1.74463		8.83183	13.2935	24.0696	1.74249
	14.4705	13.2765	29.6148	1.4351		14.4705	13.2765	29.5412	1.40932		14.4705	13.2765	24.756	0.63899		14.4705	13.2765	14.1165	0.143918		41.5375	37.9231	82.9339	1.17695		41.5375	37.9231	59.3858	0.242407		41.5375	37.9231	28.5533	0.0786799		41.5375	37.9231	14.8795	0.0305532		9.00501	13.2796	24.3549	1.7493		9.00501	13.2796	24.351	1.74652
	14.7487	13.2626	29.986	1.43706		14.7487	13.2626	29.9053	1.41003		14.7487	13.2626	24.9133	0.609314		14.7487	13.2626	14.1536	0.143793		42.3363	37.8832	83.8678	1.16918		42.3363	37.8832	59.5794	0.242407		42.3363	37.8832	28.6158	0.0782701		42.3363	37.8832	14.9039	0.0305532		9.17818	13.2657	24.6377	1.75455		9.17818	13.2657	24.633	1.74955
	15.027	13.2486	30.3578	1.43956		15.027	13.2486	30.2697	1.41078		15.027	13.2486	25.0673	0.596153		15.027	13.2486	14.1908	0.143793		43.1351	37.8432	84.7952	1.16096		43.1351	37.8432	59.7571	0.222425		43.1351	37.8432	28.6783	0.0781998		43.1351	37.8432	14.9283	0.0305532		9.35135	13.2519	24.921	1.75782		9.35135	13.2519	24.9156	1.75347
	15.3053	13.2347	30.7303	1.44234		15.3053	13.2347	30.6342	1.41148		15.3053	13.2347	25.219	0.587462		15.3053	13.2347	14.2278	0.143271		43.9339	37.8033	85.716	1.1528		43.9339	37.8033	59.9345	0.222103		43.9339	37.8033	28.7405	0.0779221		43.9339	37.8033	14.9527	0.0305532		9.52452	13.238	25.2048	1.7609		9.52452	13.238	25.1988	1.75727
	15.5836	13.2208	31.1031	1.44388		15.5836	13.2208	30.9989	1.41211		15.5836	13.2208	25.368	0.57687		15.5836	13.2208	14.2645	0.142444		44.7327	37.7634	86.6301	1.14436		44.7327	37.7634	60.1119	0.222103		44.7327	37.7634	28.8027	0.0778962		44.7327	37.7634	14.9771	0.0305532		9.6977	13.2242	25.4893	1.76571		9.6977	13.2242	25.4825	1.7605
	15.8619	13.2069	31.4771	1.44807		15.8619	13.2069	31.3637	1.41255		15.8619	13.2069	25.5136	0.563905		15.8619	13.2069	14.3013	0.142444		45.5315	37.7234	87.5383	1.13686		45.5315	37.7234	60.2848	0.216448		45.5315	37.7234	28.8647	0.0775958		45.5315	37.7234	15.0015	0.0305532		9.87087	13.2103	25.7748	1.77131		9.87087	13.2103	25.7671	1.76575
	16.1401	13.193	31.853	1.45557		16.1401	13.193	31.7287	1.41311		16.1401	13.193	25.6573	0.556128		16.1401	13.193	14.3381	0.142444		46.3303	37.6835	88.4402	1.12913		46.3303	37.6835	60.4505	0.20737		46.3303	37.6835	28.9267	0.0775777		46.3303	37.6835	15.0259	0.0305532		10.044	13.1965	26.0606	1.77338		10.044	13.1965	26.0522	1.76899
	16.4184	13.1791	32.2285	1.45384		16.4184	13.1791	32.0937	1.41369		16.4184	13.1791	25.7987	0.547665		16.4184	13.1791	14.3747	0.141554		47.1291	37.6435	89.336	1.12144		47.1291	37.6435	60.6161	0.20737		47.1291	37.6435	28.9884	0.0772966		47.1291	37.6435	15.0503	0.0305532		10.2172	13.1826	26.3474	1.77951		10.2172	13.1826	26.3373	1.76899
	16.6967	13.1652	32.6043	1.45497		16.6967	13.1652	32.4589	1.41403		16.6967	13.1652	25.9367	0.534518		16.6967	13.1652	14.4111	0.141173		47.9279	37.6036	90.2247	1.11253		47.9279	37.6036	60.7817	0.20737		47.9279	37.6036	29.0501	0.077258		47.9279	37.6036	15.0747	0.0305532		10.3904	13.1688	26.6344	1.78118		10.3904	13.1688	26.6231	1.77326
	16.975	13.1513	32.9813	1.45987		16.975	13.1513	32.8242	1.41424		16.975	13.1513	26.0733	0.528691		16.975	13.1513	14.4475	0.140806		48.7267	37.5637	91.1028	1.09927		48.7267	37.5637	60.9407	0.198947		48.7267	37.5637	29.1116	0.0769012		48.7267	37.5637	15.0989	0.0303053		10.5636	13.1549	26.9225	1.78775		10.5636	13.1549	26.9098	1.77941
	17.2533	13.1373	33.3612	1.47104		17.2533	13.1373	33.1895	1.4147		17.2533	13.1373	26.2076	0.520103		17.2533	13.1373	14.4837	0.14009		49.5255	37.5237	91.9791	1.09702		49.5255	37.5237	61.0977	0.19662		49.5255	37.5237	29.173	0.0769012		49.5255	37.5237	15.1231	0.0302833		10.7367	13.1411	27.2109	1.78922		10.7367	13.1411	27.1968	1.78035
	17.5315	13.1234	33.7409	1.47033		17.5315	13.1234	33.5551	1.41542		17.5315	13.1234	26.3393	0.509869		17.5315	13.1234	14.5198	0.14		50.3243	37.4838	92.8539	1.0951		50.3243	37.4838	61.2548	0.19662		50.3243	37.4838	29.2344	0.0769012		50.3243	37.4838	15.1473	0.0302833		10.9099	13.1272	27.5003	1.79541		10.9099	13.1272	27.4842	1.78359
	17.8098	13.1095	34.1189	1.4635		17.8098	13.1095	33.9207	1.41572		17.8098	13.1095	26.4696	0.504576		17.8098	13.1095	14.556	0.14		51.1231	37.4438	93.7178	1.08159		51.1231	37.4438	61.4106	0.195024		51.1231	37.4438	29.2956	0.0766212		51.1231	37.4438	15.1715	0.0302833		11.0831	13.1134	27.7899	1.79717		11.0831	13.1134	27.7723	1.78765
	18.0881	13.0956	34.4973	1.46512		18.0881	13.0956	34.2863	1.41572		18.0881	13.0956	26.5975	0.495197		18.0881	13.0956	14.5919	0.139112		51.9219	37.4039	94.5758	1.0741		51.9219	37.4039	61.5607	0.18791		51.9219	37.4039	29.3567	0.0764053		51.9219	37.4039	15.1957	0.0302833		11.2563	13.0995	28.0803	1.80214		11.2563	13.0995	28.0611	1.79205
	18.3664	13.0817	34.8764	1.46819		18.3664	13.0817	34.652	1.41577		18.3664	13.0817	26.7234	0.487585		18.3664	13.0817	14.6278	0.138895		52.7207	37.364	95.4279	1.06665		52.7207	37.364	61.7108	0.18791		52.7207	37.364	29.4177	0.0764053		52.7207	37.364	15.2199	0.0302833		11.4294	13.0856	28.3715	1.80649		11.4294	13.0856	28.3507	1.79704
	18.6446	13.0678	35.256	1.46982		18.6446	13.0678	35.0176	1.41588		18.6446	13.0678	26.8483	0.483452		18.6446	13.0678	14.6637	0.138895		53.5195	37.324	96.273	1.05804		53.5195	37.324	61.8609	0.18791		53.5195	37.324	29.4787	0.0763906		53.5195	37.324	15.2441	0.0302833		11.6026	13.0718	28.6635	1.81212		11.6026	13.0718	28.6403	1.79704
	18.9229	13.0539	35.6368	1.47445		18.9229	13.0539	35.3833	1.41594		18.9229	13.0539	26.9703	0.472629		18.9229	13.0539	14.6993	0.138118		54.3183	37.2841	97.1123	1.05072		54.3183	37.2841	62.011	0.18791		54.3183	37.2841	29.5394	0.0759431		54.3183	37.2841	15.2683	0.0302833		11.7758	13.0579	28.9561	1.81559		11.7758	13.0579	28.9303	1.7991
	19.2012	13.0399	36.0178	1.47508		19.2012	13.0399	35.749	1.41597		19.2012	13.0399	27.0915	0.469397		19.2012	13.0399	14.7349	0.137822		55.1171	37.2441	97.9457	1.04328		55.1171	37.2441	62.1579	0.183974		55.1171	37.2441	29.6	0.0759431		55.1171	37.2441	15.2925	0.0302833		11.9489	13.0441	29.2489	1.81677		11.9489	13.0441	29.221	1.80389
	19.4795	13.026	36.3997	1.479		19.4795	13.026	36.1147	1.41594		19.4795	13.026	27.2107	0.461387		19.4795	13.026	14.7705	0.137822		55.9159	37.2042	98.7731	1.03586		55.9159	37.2042	62.3025	0.180958		55.9159	37.2042	29.6607	0.0759431		55.9159	37.2042	15.3166	0.0302833		12.1221	13.0302	29.5426	1.82266		12.1221	13.0302	29.5122	1.80718
	19.7578	13.0121	36.782	1.48034		19.7578	13.0121	36.4803	1.41591		19.7578	13.0121	27.3284	0.455952		19.7578	13.0121	14.806	0.137381		56.7147	37.1643	99.5945	1.0282		56.7147	37.1643	62.447	0.180958		56.7147	37.1643	29.7212	0.0757148		56.7147	37.1643	15.3407	0.0301602		12.2953	13.0164	29.837	1.8268		12.2953	13.0164	29.804	1.81018
	20.036	12.9982	37.1643	1.48034		20.036	12.9982	36.846	1.41573		20.036	12.9982	27.445	0.451463		20.036	12.9982	14.8414	0.136957		57.5135	37.1243	100.41	1.02067		57.5135	37.1243	62.5916	0.180958		57.5135	37.1243	29.7815	0.0754855		57.5135	37.1243	15.3648	0.0301395		12.4685	13.0025	30.1322	1.83164		12.4685	13.0025	30.0966	1.81598
	20.3143	12.9843	37.5476	1.48418		20.3143	12.9843	37.2115	1.41561		20.3143	12.9843	27.5595	0.443267		20.3143	12.9843	14.8767	0.136643		58.3123	37.0844	101.218	1.01191		58.3123	37.0844	62.7361	0.180958		58.3123	37.0844	29.8418	0.0754855		58.3123	37.0844	15.3889	0.0301395		12.6416	12.9887	30.4279	1.83438		12.6416	12.9887	30.3893	1.81608
	20.5926	12.9704	37.931	1.48453		20.5926	12.9704	37.577	1.41517		20.5926	12.9704	27.6736	0.441791		20.5926	12.9704	14.9119	0.136326		59.1111	37.0444	102.021	1.00575		59.1111	37.0444	62.877	0.176291		59.1111	37.0444	29.9021	0.0754855		59.1111	37.0444	15.413	0.0301395		12.8148	12.9748	30.7243	1.83956		12.8148	12.9748	30.6825	1.81882
	20.8709	12.9565	38.3156	1.48895		20.8709	12.9565	37.9425	1.41498		20.8709	12.9565	27.7853	0.432514		20.8709	12.9565	14.947	0.135994		59.9099	37.0045	102.819	0.998992		59.9099	37.0045	63.0176	0.17604		59.9099	37.0045	29.962	0.0750564		59.9099	37.0045	15.437	0.0301395		12.988	12.961	31.0214	1.84348		12.988	12.961	30.9762	1.82274
	21.1491	12.9425	38.7005	1.49036		21.1491	12.9425	38.3077	1.41443		21.1491	12.9425	27.8967	0.431263		21.1491	12.9425	14.982	0.135447		60.7087	36.9646	103.609	0.98878		60.7087	36.9646	63.1582	0.17604		60.7087	36.9646	30.022	0.0750414		60.7087	36.9646	15.4611	0.030139		13.1612	12.9471	31.319	1.84624		13.1612	12.9471	31.2705	1.82597
	21.4274	12.9286	39.0862	1.49363		21.4274	12.9286	38.673	1.41428		21.4274	12.9286	28.0061	0.423775		21.4274	12.9286	15.017	0.135447		61.5075	36.9246	104.387	0.974067		61.5075	36.9246	63.2988	0.17604		61.5075	36.9246	30.0819	0.0750414		61.5075	36.9246	15.4851	0.0299897		13.3343	12.9333	31.6173	1.85111		13.3343	12.9333	31.5654	1.8299
	21.7057	12.9147	39.4725	1.49582		21.7057	12.9147	39.038	1.41328		21.7057	12.9147	28.115	0.421546		21.7057	12.9147	15.0519	0.135386		62.3063	36.8847	105.155	0.96076		62.3063	36.8847	63.4385	0.174855		62.3063	36.8847	30.1418	0.0750324		62.3063	36.8847	15.509	0.0299897		13.5075	12.9194	31.9164	1.85613		13.5075	12.9194	31.8605	1.83142
	21.984	12.9008	39.8592	1.49726		21.984	12.9008	39.4029	1.41316		21.984	12.9008	28.2224	0.415775		21.984	12.9008	15.0867	0.134531		63.1051	36.8447	105.922	0.96076		63.1051	36.8447	63.5763	0.17247		63.1051	36.8447	30.2014	0.0745799		63.1051	36.8447	15.533	0.0299897		13.6807	12.9055	32.2161	1.85927		13.6807	12.9055	32.1564	1.83574
	22.2623	12.8869	40.2469	1.50109		22.2623	12.8869	39.7677	1.41234		22.2623	12.8869	28.329	0.41264		22.2623	12.8869	15.1214	0.134531		63.9039	36.8048	106.69	0.96076		63.9039	36.8048	63.714	0.17247		63.9039	36.8048	30.261	0.0745799		63.9039	36.8048	15.5569	0.0299897		13.8539	12.8917	32.5163	1.86309		13.8539	12.8917	32.4525	1.83725
	22.5405	12.873	40.6353	1.50415		22.5405	12.873	40.1322	1.41129		22.5405	12.873	28.4344	0.408354		22.5405	12.873	15.1561	0.134522		64.7027	36.7649	107.457	0.96076		64.7027	36.7649	63.8518	0.17247		64.7027	36.7649	30.3206	0.0745799		64.7027	36.7649	15.5809	0.0299897		14.027	12.8778	32.8174	1.86794		14.027	12.8778	32.7493	1.84153
	22.8188	12.8591	41.0244	1.50665		22.8188	12.8591	40.4965	1.41087		22.8188	12.8591	28.5379	0.400673		22.8188	12.8591	15.1907	0.13366		65.5015	36.7249	108.225	0.96076		65.5015	36.7249	63.9896	0.17247		65.5015	36.7249	30.3801	0.074548		65.5015	36.7249	15.6048	0.0299736		14.2002	12.864	33.1191	1.87203		14.2002	12.864	33.0462	1.84229
	23.0971	12.8451	41.4143	1.50944		23.0971	12.8451	40.8606	1.40958		23.0971	12.8451	28.6398	0.394788		23.0971	12.8451	15.2252	0.13366		66.3003	36.685	108.97	0.9325		66.3003	36.685	64.1258	0.170553		66.3003	36.685	30.4393	0.0741414		66.3003	36.685	15.6287	0.0298827		14.3734	12.8501	33.4214	1.87569		14.3734	12.8501	33.3439	1.84747
	23.3754	12.8312	41.8048	1.51222		23.3754	12.8312	41.2244	1.40892		23.3754	12.8312	28.7418	0.394788		23.3754	12.8312	15.2597	0.13366		67.0991	36.645	109.702	0.916949		67.0991	36.645	64.2614	0.169788		67.0991	36.645	30.4986	0.0741414		67.0991	36.645	15.6526	0.0298827		14.5465	12.8363	33.7243	1.8797		14.5465	12.8363	33.6417	1.84794
	23.6537	12.8173	42.1972	1.51932		23.6537	12.8173	41.588	1.40789		23.6537	12.8173	28.8438	0.394788		23.6537	12.8173	15.294	0.132687		67.8979	36.6051	110.434	0.916949		67.8979	36.6051	64.3971	0.169788		67.8979	36.6051	30.5578	0.0741414		67.8979	36.6051	15.6764	0.0298827		14.7197	12.8224	34.0279	1.88371		14.7197	12.8224	33.9402	1.8517
	23.9319	12.8034	42.5904	1.52241		23.9319	12.8034	41.9513	1.40653		23.9319	12.8034	28.9457	0.394788		23.9319	12.8034	15.3282	0.132639		68.6967	36.5652	111.167	0.916949		68.6967	36.5652	64.5327	0.169788		68.6967	36.5652	30.617	0.0740893		68.6967	36.5652	15.7003	0.0298827		14.8929	12.8086	34.3321	1.88788		14.8929	12.8086	34.239	1.85446
	24.2102	12.7895	42.9835	1.52241		24.2102	12.7895	42.3143	1.40574		24.2102	12.7895	29.0477	0.394788		24.2102	12.7895	15.3625	0.132639		69.4955	36.5252	111.899	0.916949		69.4955	36.5252	64.6681	0.169581		69.4955	36.5252	30.6759	0.0737278		69.4955	36.5252	15.7242	0.0298827		15.0661	12.7947	34.6371	1.89255		15.0661	12.7947	34.5383	1.85716
	24.4885	12.7756	43.3767	1.52241		24.4885	12.7756	42.677	1.40417		24.4885	12.7756	29.1463	0.382026		24.4885	12.7756	15.3967	0.132639		70.2943	36.4853	112.632	0.916949		70.2943	36.4853	64.8021	0.167674		70.2943	36.4853	30.7348	0.0737278		70.2943	36.4853	15.748	0.0298518		15.2392	12.7809	34.9428	1.89686		15.2392	12.7809	34.8381	1.85992
	24.7668	12.7617	43.7699	1.52241		24.7668	12.7617	43.0389	1.40141		24.7668	12.7617	29.2438	0.37758		24.7668	12.7617	15.4308	0.132044		71.0931	36.4453	113.337	0.88336		71.0931	36.4453	64.936	0.167674		71.0931	36.4453	30.7937	0.0737278		71.0931	36.4453	15.7718	0.0297789		15.4124	12.767	35.249	1.90001		15.4124	12.767	35.1382	1.86203
	25.045	12.7477	44.1659	1.53323		25.045	12.7477	43.4004	1.39972		25.045	12.7477	29.3414	0.37758		25.045	12.7477	15.4648	0.131501		71.8919	36.4054	114.035	0.873617		71.8919	36.4054	65.07	0.167674		71.8919	36.4054	30.8525	0.0736267		71.8919	36.4054	15.7956	0.0297789		15.5856	12.7532	35.5559	1.90414		15.5856	12.7532	35.4387	1.86516
	25.3233	12.7338	44.5632	1.53874		25.3233	12.7338	43.7619	1.39972		25.3233	12.7338	29.4389	0.37758		25.3233	12.7338	15.4988	0.131501		72.6907	36.3655	114.733	0.873617		72.6907	36.3655	65.2039	0.167674		72.6907	36.3655	30.9109	0.0731641		72.6907	36.3655	15.8194	0.0297789		15.7588	12.7393	35.8634	1.90808		15.7588	12.7393	35.7397	1.86767
	25.6016	12.7199	44.9606	1.53874		25.6016	12.7199	44.1234	1.39972		25.6016	12.7199	29.5364	0.37758		25.6016	12.7199	15.5327	0.131501		73.4895	36.3255	115.431	0.873617		73.4895	36.3255	65.337	0.166596		73.4895	36.3255	30.9694	0.0731641		73.4895	36.3255	15.8432	0.0297789		15.9319	12.7254	36.1718	1.91329		15.9319	12.7254	36.0411	1.86995
	25.8799	12.706	45.358	1.53874		25.8799	12.706	44.4845	1.39848		25.8799	12.706	29.6339	0.37758		25.8799	12.706	15.5667	0.1314		74.2883	36.2856	116.129	0.873617		74.2883	36.2856	65.4691	0.165431		74.2883	36.2856	31.0278	0.0731641		74.2883	36.2856	15.867	0.0297789		16.1051	12.7116	36.4812	1.92021		16.1051	12.7116	36.3428	1.87221
	26.1582	12.6921	45.7554	1.53874		26.1582	12.6921	44.844	1.39189		26.1582	12.6921	29.7281	0.364857		26.1582	12.6921	15.6003	0.130421		75.0871	36.2456	116.827	0.873617		75.0871	36.2456	65.6013	0.165431		75.0871	36.2456	31.0862	0.0731641		75.0871	36.2456	15.8907	0.0297359		16.2783	12.6977	36.7907	1.92021		16.2783	12.6977	36.645	1.87462
	26.4364	12.6782	46.1542	1.544		26.4364	12.6782	45.2035	1.39189		26.4364	12.6782	29.8221	0.363707		26.4364	12.6782	15.634	0.130421		75.8859	36.2057	117.494	0.835068		75.8859	36.2057	65.7334	0.165431		75.8859	36.2057	31.1447	0.0731641		75.8859	36.2057	15.9144	0.0296822		16.4515	12.6839	37.1009	1.92468		16.4515	12.6839	36.9475	1.87745
	26.7147	12.6643	46.5544	1.54954		26.7147	12.6643	45.5629	1.39189		26.7147	12.6643	29.916	0.363707		26.7147	12.6643	15.6677	0.130421		76.6847	36.1658	118.158	0.831033		76.6847	36.1658	65.8656	0.165431		76.6847	36.1658	31.2031	0.0731641		76.6847	36.1658	15.9381	0.0296822		16.6246	12.67	37.4121	1.9314		16.6246	12.67	37.2504	1.87944
	26.993	12.6504	46.9557	1.55416		26.993	12.6504	45.9224	1.39189		26.993	12.6504	30.0099	0.363707		26.993	12.6504	15.7014	0.130421		77.4835	36.1258	118.821	0.831033		77.4835	36.1258	65.9977	0.165431		77.4835	36.1258	31.2616	0.0731641		77.4835	36.1258	15.9619	0.0296822		16.7978	12.6562	37.7234	1.9314		16.7978	12.6562	37.5536	1.8814
	27.2713	12.6364	47.3579	1.55724		27.2713	12.6364	46.2802	1.3853		27.2713	12.6364	30.1038	0.363707		27.2713	12.6364	15.7349	0.12975		78.2823	36.0859	119.485	0.831033		78.2823	36.0859	66.1298	0.165431		78.2823	36.0859	31.3197	0.0727819		78.2823	36.0859	15.9856	0.0296822		16.971	12.6423	38.0354	1.93614		16.971	12.6423	37.8573	1.88413
	27.5495	12.6225	47.7608	1.56012		27.5495	12.6225	46.6372	1.38241		27.5495	12.6225	30.1975	0.362661		27.5495	12.6225	15.7683	0.12941		79.0811	36.0459	120.149	0.831033		79.0811	36.0459	66.262	0.165431		79.0811	36.0459	31.3776	0.0724708		79.0811	36.0459	16.0093	0.0296822		17.1441	12.6285	38.3483	1.94143		17.1441	12.6285	38.1616	1.88863
	27.8278	12.6086	48.1645	1.56309		27.8278	12.6086	46.9942	1.38241		27.8278	12.6086	30.2885	0.352399		27.8278	12.6086	15.8017	0.12941		79.8799	36.006	120.812	0.829563		79.8799	36.006	66.3929	0.163888		79.8799	36.006	31.4355	0.0724708		79.8799	36.006	16.033	0.0296822		17.3173	12.6146	38.6619	1.94587		17.3173	12.6146	38.4663	1.89027
	28.1061	12.5947	48.5688	1.56567		28.1061	12.5947	47.3512	1.38241		28.1061	12.5947	30.3795	0.352399		28.1061	12.5947	15.8352	0.12941		80.6787	35.9661	121.442	0.789432		80.6787	35.9661	66.5232	0.163054		80.6787	35.9661	31.4934	0.0724708		80.6787	35.9661	16.0567	0.0296252		17.4905	12.6008	38.9766	1.95262		17.4905	12.6008	38.7709	1.89027
	28.3844	12.5808	48.9733	1.56592		28.3844	12.5808	47.7076	1.37981		28.3844	12.5808	30.4705	0.352399		28.3844	12.5808	15.8685	0.129163		81.4775	35.9261	122.073	0.789432		81.4775	35.9261	66.6534	0.163054		81.4775	35.9261	31.5513	0.0724708		81.4775	35.9261	16.0803	0.0295884		17.6637	12.5869	39.2923	1.95852		17.6637	12.5869	39.0756	1.89027
	28.6627	12.5669	49.3782	1.56801		28.6627	12.5669	48.0617	1.3712		28.6627	12.5669	30.5615	0.352399		28.6627	12.5669	15.9017	0.128353		82.2763	35.8862	122.703	0.789432		82.2763	35.8862	66.7837	0.163054		82.2763	35.8862	31.6092	0.0724708		82.2763	35.8862	16.1039	0.0295884		17.8368	12.5731	39.6079	1.95852		17.8368	12.5731	39.3808	1.89371
	28.9409	12.553	49.7838	1.57038		28.9409	12.553	48.4158	1.3712		28.9409	12.553	30.6526	0.352399		28.9409	12.553	15.9348	0.128353		83.0751	35.8462	123.334	0.789432		83.0751	35.8462	66.9139	0.163054		83.0751	35.8462	31.667	0.0724708		83.0751	35.8462	16.1276	0.0295884		18.01	12.5592	39.9235	1.95852		18.01	12.5592	39.6864	1.89629
	29.2192	12.539	50.19	1.57301		29.2192	12.539	48.7699	1.3712		29.2192	12.539	30.7429	0.349857		29.2192	12.539	15.968	0.128353		83.8739	35.8063	123.965	0.789432		83.8739	35.8063	67.0441	0.163054		83.8739	35.8063	31.7249	0.0724708		83.8739	35.8063	16.1512	0.0295884		18.1832	12.5453	40.2403	1.96537		18.1832	12.5453	39.9923	1.8981
	29.4975	12.5251	50.5973	1.57708		29.4975	12.5251	49.1241	1.3712		29.4975	12.5251	30.8315	0.34291		29.4975	12.5251	16.0011	0.128353		84.6727	35.7664	124.588	0.780885		84.6727	35.7664	67.1744	0.163054		84.6727	35.7664	31.7825	0.0720839		84.6727	35.7664	16.1748	0.0295884		18.3564	12.5315	40.5579	1.97069		18.3564	12.5315	40.2985	1.89991
	29.7758	12.5112	51.0061	1.58303		29.7758	12.5112	49.4764	1.36423		29.7758	12.5112	30.92	0.34291		29.7758	12.5112	16.0343	0.128353		85.4715	35.7264	125.178	0.737758		85.4715	35.7264	67.3046	0.163054		85.4715	35.7264	31.8401	0.0720517		85.4715	35.7264	16.1985	0.0295884		18.5295	12.5176	40.8761	1.97492		18.5295	12.5176	40.605	1.90192
	30.0541	12.4973	51.415	1.58303		30.0541	12.4973	49.8282	1.36213		30.0541	12.4973	31.0086	0.34291		30.0541	12.4973	16.0672	0.127605		86.2703	35.6865	125.767	0.737758		86.2703	35.6865	67.4336	0.161412		86.2703	35.6865	31.8975	0.0719363		86.2703	35.6865	16.2221	0.0295449		18.7027	12.5038	41.1951	1.97909		18.7027	12.5038	40.9119	1.9045
	30.3323	12.4834	51.8238	1.58303		30.3323	12.4834	50.1789	1.35811		30.3323	12.4834	31.0972	0.34291		30.3323	12.4834	16.1001	0.127233		87.0691	35.6465	126.356	0.737758		87.0691	35.6465	67.5622	0.161047		87.0691	35.6465	31.9549	0.0718698		87.0691	35.6465	16.2457	0.0295319		18.8759	12.4899	41.5152	1.98593		18.8759	12.4899	41.2189	1.9049
	30.6106	12.4695	52.2334	1.58621		30.6106	12.4695	50.529	1.35569		30.6106	12.4695	31.1857	0.34291		30.6106	12.4695	16.1329	0.127233		87.8679	35.6066	126.946	0.737758		87.8679	35.6066	67.6909	0.161047		87.8679	35.6066	32.0123	0.0718085		87.8679	35.6066	16.2692	0.0295155		19.049	12.4761	41.8363	1.99285		19.049	12.4761	41.5262	1.90704
	30.8889	12.4556	52.6444	1.59127		30.8889	12.4556	50.8783	1.35234		30.8889	12.4556	31.273	0.33808		30.8889	12.4556	16.1658	0.127233		88.6667	35.5667	127.535	0.737758		88.6667	35.5667	67.8195	0.161047		88.6667	35.5667	32.0696	0.0716927		88.6667	35.5667	16.2928	0.0295091		19.2222	12.4622	42.1575	1.99285		19.2222	12.4622	41.8338	1.90863
	31.1672	12.4416	53.0561	1.59418		31.1672	12.4416	51.2266	1.34874		31.1672	12.4416	31.3588	0.332017		31.1672	12.4416	16.1986	0.127233		89.4655	35.5267	128.124	0.737758		89.4655	35.5267	67.9482	0.161047		89.4655	35.5267	32.1268	0.0716828		89.4655	35.5267	16.3164	0.0294939		19.3954	12.4484	42.4787	1.99285		19.3954	12.4484	42.1416	1.90966
	31.4454	12.4277	53.4686	1.59725		31.4454	12.4277	51.5743	1.34623		31.4454	12.4277	31.4445	0.332017		31.4454	12.4277	16.2315	0.127161		90.2643	35.4868	128.714	0.737758		90.2643	35.4868	68.0768	0.161047		90.2643	35.4868	32.184	0.0715212		90.2643	35.4868	16.3399	0.0294864		19.5686	12.4345	42.8004	1.99656		19.5686	12.4345	42.4498	1.91228
	31.7237	12.4138	53.882	1.60076		31.7237	12.4138	51.9207	1.34132		31.7237	12.4138	31.5303	0.332017		31.7237	12.4138	16.2642	0.126538		91.0631	35.4468	129.303	0.737758		91.0631	35.4468	68.2054	0.161047		91.0631	35.4468	32.2411	0.0715212		91.0631	35.4468	16.3635	0.0294731		19.7417	12.4207	43.1235	2.00442		19.7417	12.4207	42.758	1.91228
	32.002	12.3999	54.2966	1.60517		32.002	12.3999	52.2667	1.33982		32.002	12.3999	31.616	0.332017		32.002	12.3999	16.2968	0.126406		91.8619	35.4069	129.892	0.737758		91.8619	35.4069	68.3341	0.161047		91.8619	35.4069	32.2981	0.0713375		91.8619	35.4069	16.387	0.0294648		19.9149	12.4068	43.4472	2.00856		19.9149	12.4068	43.0666	1.9152
	32.2803	12.386	54.7114	1.60608		32.2803	12.386	52.6111	1.33359		32.2803	12.386	31.7018	0.332017		32.2803	12.386	16.3294	0.126233		92.6607	35.367	130.443	0.688741		92.6607	35.367	68.4614	0.159346		92.6607	35.367	32.355	0.0712824		92.6607	35.367	16.4105	0.0294146		20.0881	12.393	43.7716	2.01319		20.0881	12.393	43.3753	1.91522
	32.5586	12.3721	55.1273	1.61063		32.5586	12.3721	52.9553	1.33279		32.5586	12.3721	31.7875	0.332017		32.5586	12.3721	16.362	0.126002		93.4595	35.327	130.984	0.677815		93.4595	35.327	68.5886	0.159323		93.4595	35.327	32.412	0.0712824		93.4595	35.327	16.434	0.029376		20.2613	12.3791	44.0967	2.0172		20.2613	12.3791	43.6842	1.91706
	32.8368	12.3582	55.5438	1.61277		32.8368	12.3582	53.2957	1.31811		32.8368	12.3582	31.8732	0.332017		32.8368	12.3582	16.3945	0.125903		94.2583	35.2871	131.525	0.677815		94.2583	35.2871	68.7159	0.159323		94.2583	35.2871	32.4689	0.0712824		94.2583	35.2871	16.4574	0.029376		20.4344	12.3652	44.4229	2.02413		20.4344	12.3652	43.9933	1.91785
	33.1151	12.3442	55.9609	1.615		33.1151	12.3442	53.6361	1.31811		33.1151	12.3442	31.959	0.332017		33.1151	12.3442	16.4269	0.125644		95.0571	35.2471	132.067	0.677815		95.0571	35.2471	68.8432	0.159323		95.0571	35.2471	32.5257	0.0711625		95.0571	35.2471	16.4809	0.029376		20.6076	12.3514	44.7501	2.0301		20.6076	12.3514	44.3026	1.91927
	33.3934	12.3303	56.3791	1.61926		33.3934	12.3303	53.9765	1.31811		33.3934	12.3303	32.0447	0.332017		33.3934	12.3303	16.4593	0.125283		95.8559	35.2072	132.608	0.677815		95.8559	35.2072	68.9704	0.159323		95.8559	35.2072	32.5824	0.0709816		95.8559	35.2072	16.5044	0.029376		20.7808	12.3375	45.0773	2.0301		20.7808	12.3375	44.6121	1.92017
	33.6717	12.3164	56.7981	1.62225		33.6717	12.3164	54.317	1.31811		33.6717	12.3164	32.1304	0.331583		33.6717	12.3164	16.4915	0.124794		96.6547	35.1673	133.15	0.677815		96.6547	35.1673	69.0977	0.159323		96.6547	35.1673	32.6391	0.0709816		96.6547	35.1673	16.5278	0.029376		20.954	12.3237	45.4044	2.0301		20.954	12.3237	44.9217	1.92123
	33.9499	12.3025	57.2182	1.62689		33.9499	12.3025	54.6574	1.31811		33.9499	12.3025	32.2132	0.320749		33.9499	12.3025	16.5237	0.124794		97.4535	35.1273	133.691	0.677815		97.4535	35.1273	69.225	0.159323		97.4535	35.1273	32.6958	0.0709816		97.4535	35.1273	16.5513	0.029376		21.1271	12.3098	45.7326	2.0361		21.1271	12.3098	45.2315	1.92219
	34.2282	12.2886	57.6386	1.62785		34.2282	12.2886	54.9941	1.30381		34.2282	12.2886	32.296	0.320749		34.2282	12.2886	16.556	0.124794		98.2523	35.0874	134.233	0.677815		98.2523	35.0874	69.3521	0.15909		98.2523	35.0874	32.7525	0.0709737		98.2523	35.0874	16.5747	0.029376		21.3003	12.296	46.0621	2.04459		21.3003	12.296	45.5414	1.92295
	34.5065	12.2747	58.0603	1.63287		34.5065	12.2747	55.3286	1.29518		34.5065	12.2747	32.3789	0.320749		34.5065	12.2747	16.5882	0.124794		99.0511	35.0474	134.774	0.677815		99.0511	35.0474	69.4781	0.157822		99.0511	35.0474	32.809	0.0707006		99.0511	35.0474	16.5982	0.029376		21.4735	12.2821	46.3928	2.05224		21.4735	12.2821	45.8515	1.92394
	34.7848	12.2608	58.4825	1.63468		34.7848	12.2608	55.6631	1.29518		34.7848	12.2608	32.4617	0.320749		34.7848	12.2608	16.6204	0.124794		99.8498	35.0075	135.295	0.651992		99.8498	35.0075	69.6042	0.157822		99.8498	35.0075	32.8655	0.0707006		99.8498	35.0075	16.6217	0.029376		21.6466	12.2683	46.7246	2.05883		21.6466	12.2683	46.1616	1.92446
	35.0631	12.2468	58.9057	1.63865		35.0631	12.2468	55.9976	1.29518		35.0631	12.2468	32.5446	0.320749		35.0631	12.2468	16.6526	0.124794		100.649	34.9676	135.792	0.622875		100.649	34.9676	69.7303	0.157822		100.649	34.9676	32.922	0.0707006		100.649	34.9676	16.6451	0.029376		21.8198	12.2544	47.0569	2.06176		21.8198	12.2544	46.4719	1.92544
	35.3413	12.2329	59.3296	1.64153		35.3413	12.2329	56.3321	1.29518		35.3413	12.2329	32.6274	0.320749		35.3413	12.2329	16.6849	0.124794		101.447	34.9276	136.29	0.622875		101.447	34.9276	69.8563	0.157822		101.447	34.9276	32.9784	0.0707006		101.447	34.9276	16.6686	0.029376		21.993	12.2406	47.3892	2.06176		21.993	12.2406	46.7822	1.92556
	35.6196	12.219	59.7543	1.64449		35.6196	12.219	56.6653	1.2902		35.6196	12.219	32.7102	0.320749		35.6196	12.219	16.7171	0.124794		102.246	34.8877	136.787	0.622875		102.246	34.8877	69.9824	0.157822		102.246	34.8877	33.0348	0.0705274		102.246	34.8877	16.6921	0.029376		22.1662	12.2267	47.7215	2.06176		22.1662	12.2267	47.0928	1.92668
	35.8979	12.2051	60.1798	1.64747		35.8979	12.2051	56.9932	1.26971		35.8979	12.2051	32.7931	0.320749		35.8979	12.2051	16.7491	0.123795		103.045	34.8477	137.285	0.622875		103.045	34.8477	70.1085	0.157822		103.045	34.8477	33.091	0.0704371		103.045	34.8477	16.7155	0.029376		22.3393	12.2129	48.0548	2.06805		22.3393	12.2129	47.4033	1.92668
	36.1762	12.1912	60.6062	1.65108		36.1762	12.1912	57.3211	1.26971		36.1762	12.1912	32.8759	0.320749		36.1762	12.1912	16.781	0.123466		103.844	34.8078	137.783	0.622875		103.844	34.8078	70.2345	0.157822		103.844	34.8078	33.1473	0.0704371		103.844	34.8078	16.739	0.029376		22.5125	12.199	48.3888	2.07296		22.5125	12.199	47.7139	1.92745
	36.4545	12.1773	61.0334	1.65428		36.4545	12.1773	57.649	1.26971		36.4545	12.1773	32.9587	0.320749		36.4545	12.1773	16.8128	0.123466		104.643	34.7679	138.28	0.622875		104.643	34.7679	70.3603	0.157386		104.643	34.7679	33.2036	0.0704371		104.643	34.7679	16.7625	0.029376		22.6857	12.1851	48.7236	2.07711		22.6857	12.1851	48.0245	1.92759
	36.7327	12.1634	61.4615	1.65752		36.7327	12.1634	57.9769	1.26971		36.7327	12.1634	33.0401	0.314964		36.7327	12.1634	16.8447	0.123466		105.441	34.7279	138.778	0.622875		105.441	34.7279	70.4852	0.156477		105.441	34.7279	33.2598	0.0703823		105.441	34.7279	16.7859	0.029376		22.8589	12.1713	49.059	2.08137		22.8589	12.1713	48.3352	1.92793
	37.011	12.1494	61.8904	1.66076		37.011	12.1494	58.3048	1.26971		37.011	12.1494	33.1206	0.311621		37.011	12.1494	16.8766	0.123466		106.24	34.688	139.275	0.622875		106.24	34.688	70.6102	0.156477		106.24	34.688	33.3159	0.070246		106.24	34.688	16.8094	0.029376		23.032	12.1574	49.3952	2.08586		23.032	12.1574	48.646	1.92815
	37.2893	12.1355	62.3202	1.66433		37.2893	12.1355	58.6295	1.25709		37.2893	12.1355	33.201	0.311621		37.2893	12.1355	16.9085	0.123466		107.039	34.648	139.768	0.61686		107.039	34.648	70.7352	0.156477		107.039	34.648	33.372	0.070246		107.039	34.648	16.8328	0.0293272		23.2052	12.1436	49.7321	2.09073		23.2052	12.1436	48.9567	1.9282
	37.5676	12.1216	62.7508	1.6673		37.5676	12.1216	58.9528	1.25213		37.5676	12.1216	33.2815	0.311621		37.5676	12.1216	16.9404	0.123466		107.838	34.6081	140.226	0.573704		107.838	34.6081	70.8602	0.156477		107.838	34.6081	33.428	0.0701356		107.838	34.6081	16.8562	0.0293066		23.3784	12.1297	50.0697	2.09478		23.3784	12.1297	49.2675	1.92828
	37.8458	12.1077	63.1822	1.67038		37.8458	12.1077	59.2744	1.24507		37.8458	12.1077	33.362	0.311621		37.8458	12.1077	16.9723	0.123466		108.637	34.5682	140.685	0.573704		108.637	34.5682	70.9852	0.156477		108.637	34.5682	33.484	0.0701091		108.637	34.5682	16.8796	0.0292976		23.5516	12.1159	50.4078	2.0979		23.5516	12.1159	49.5783	1.92827
	38.1241	12.0938	63.6144	1.67357		38.1241	12.0938	59.5948	1.24066		38.1241	12.0938	33.4425	0.311621		38.1241	12.0938	17.0041	0.123401		109.435	34.5282	141.143	0.573704		109.435	34.5282	71.1102	0.156477		109.435	34.5282	33.54	0.0700658		109.435	34.5282	16.903	0.0292922		23.7247	12.102	50.747	2.10458		23.7247	12.102	49.889	1.92807
	38.4024	12.0799	64.0477	1.67754		38.4024	12.0799	59.9141	1.23643		38.4024	12.0799	33.5229	0.311621		38.4024	12.0799	17.0358	0.122666		110.234	34.4883	141.601	0.573704		110.234	34.4883	71.2352	0.156477		110.234	34.4883	33.5959	0.0699765		110.234	34.4883	16.9264	0.0292869		23.8979	12.0882	51.0866	2.10723		23.8979	12.0882	50.1997	1.92807
	38.6807	12.066	64.4821	1.68206		38.6807	12.066	60.2315	1.2288		38.6807	12.066	33.6034	0.311621		38.6807	12.066	17.0675	0.122666		111.033	34.4483	142.059	0.573704		111.033	34.4483	71.3595	0.155649		111.033	34.4483	33.6518	0.0699765		111.033	34.4483	16.9498	0.029279		24.0711	12.0743	51.427	2.11218		24.0711	12.0743	50.5104	1.92767
	38.959	12.0521	64.9169	1.68367		38.959	12.0521	60.5472	1.22255		38.959	12.0521	33.6839	0.311621		38.959	12.0521	17.0991	0.122511		111.832	34.4084	142.518	0.573704		111.832	34.4084	71.4832	0.154797		111.832	34.4084	33.7076	0.0698701		111.832	34.4084	16.9732	0.0292708		24.2442	12.0605	51.7684	2.11847		24.2442	12.0605	50.821	1.92752
	39.2372	12.0381	65.3525	1.68666		39.2372	12.0381	60.859	1.20716		39.2372	12.0381	33.7644	0.311621		39.2372	12.0381	17.1307	0.122342		112.631	34.3685	142.976	0.573704		112.631	34.3685	71.6068	0.154797		112.631	34.3685	33.7634	0.0698507		112.631	34.3685	16.9966	0.0292528		24.4174	12.0466	52.1103	2.12145		24.4174	12.0466	51.1316	1.92706
	39.5155	12.0242	65.7893	1.69146		39.5155	12.0242	61.1707	1.20716		39.5155	12.0242	33.8444	0.309882		39.5155	12.0242	17.1623	0.122342		113.429	34.3285	143.434	0.573704		113.429	34.3285	71.7305	0.154797		113.429	34.3285	33.8192	0.0697899		113.429	34.3285	17.0199	0.0292528		24.5906	12.0328	52.4526	2.12364		24.5906	12.0328	51.4421	1.92645
	39.7938	12.0103	66.2262	1.69174		39.7938	12.0103	61.4825	1.20716		39.7938	12.0103	33.9229	0.304022		39.7938	12.0103	17.1939	0.122059		114.228	34.2886	143.892	0.573704		114.228	34.2886	71.8541	0.154797		114.228	34.2886	33.8748	0.0696845		114.228	34.2886	17.0433	0.0292528		24.7638	12.0189	52.7962	2.13249		24.7638	12.0189	51.7525	1.9261
	40.0721	11.9964	66.6651	1.69925		40.0721	11.9964	61.7942	1.20716		40.0721	11.9964	34.0014	0.304022		40.0721	11.9964	17.2254	0.122019		115.027	34.2486	144.324	0.540289		115.027	34.2486	71.9778	0.154797		115.027	34.2486	33.9305	0.0696845		115.027	34.2486	17.0667	0.0292528		24.9369	12.005	53.1399	2.13249		24.9369	12.005	52.0625	1.92353
	40.3504	11.9825	67.1039	1.69925		40.3504	11.9825	62.106	1.20716		40.3504	11.9825	34.08	0.304022		40.3504	11.9825	17.2569	0.121932		115.826	34.2087	144.748	0.530567		115.826	34.2087	72.1015	0.154797		115.826	34.2087	33.9862	0.0696845		115.826	34.2087	17.09	0.0292528		25.1101	11.9912	53.4844	2.13743		25.1101	11.9912	52.3725	1.92353
	40.6286	11.9686	67.5442	1.70462		40.6286	11.9686	62.4126	1.18719		40.6286	11.9686	34.1585	0.304022		40.6286	11.9686	17.2883	0.121705		116.625	34.1688	145.172	0.530567		116.625	34.1688	72.2251	0.154797		116.625	34.1688	34.0418	0.0696845		116.625	34.1688	17.1134	0.0292528		25.2833	11.9773	53.8298	2.1434		25.2833	11.9773	52.6825	1.92353
	40.9069	11.9547	67.985	1.70708		40.9069	11.9547	62.7161	1.17522		40.9069	11.9547	34.237	0.304022		40.9069	11.9547	17.3197	0.121705		117.423	34.1288	145.595	0.530567		117.423	34.1288	72.3488	0.154797		117.423	34.1288	34.0973	0.069497		117.423	34.1288	17.1368	0.0292528		25.4565	11.9635	54.1759	2.14769		25.4565	11.9635	52.9925	1.92353
	41.1852	11.9407	68.4266	1.7098		41.1852	11.9407	63.0196	1.17522		41.1852	11.9407	34.3155	0.304022		41.1852	11.9407	17.3511	0.121374		118.222	34.0889	146.019	0.530567		118.222	34.0889	72.4724	0.154797		118.222	34.0889	34.1528	0.0694819		118.222	34.0889	17.1601	0.0292528		25.6296	11.9496	54.523	2.15328		25.6296	11.9496	53.3025	1.92353
	41.4635	11.9268	68.8695	1.71515		41.4635	11.9268	63.3231	1.17522		41.4635	11.9268	34.394	0.304022		41.4635	11.9268	17.3824	0.121215		119.021	34.0489	146.443	0.530567		119.021	34.0489	72.5961	0.154797		119.021	34.0489	34.2083	0.0694819		119.021	34.0489	17.1835	0.0292528		25.8028	11.9358	54.8704	2.15598		25.8028	11.9358	53.612	1.92038
	41.7417	11.9129	69.3125	1.71515		41.7417	11.9129	63.6266	1.17522		41.7417	11.9129	34.4725	0.304022		41.7417	11.9129	17.4137	0.121215		119.82	34.009	146.867	0.530567		119.82	34.009	72.7197	0.154797		119.82	34.009	34.2638	0.0694819		119.82	34.009	17.2069	0.0292528		25.976	11.9219	55.2188	2.16161		25.976	11.9219	53.921	1.91754
	42.02	11.899	69.7573	1.72243		42.02	11.899	63.9301	1.17522		42.02	11.899	34.5511	0.304022		42.02	11.899	17.445	0.121215		120.619	33.9691	147.291	0.530567		120.619	33.9691	72.8434	0.154797		120.619	33.9691	34.3193	0.0693931		120.619	33.9691	17.2302	0.0292471		26.1491	11.9081	55.5679	2.16616		26.1491	11.9081	54.23	1.91754
	42.2983	11.8851	70.2025	1.72357		42.2983	11.8851	64.2252	1.14244		42.2983	11.8851	34.6296	0.304022		42.2983	11.8851	17.4763	0.121215		121.417	33.9291	147.715	0.530567		121.417	33.9291	72.967	0.154797		121.417	33.9291	34.3746	0.0692988		121.417	33.9291	17.2536	0.0292202		26.3223	11.8942	55.9175	2.16933		26.3223	11.8942	54.5391	1.91754
	42.5766	11.8712	70.6484	1.72684		42.5766	11.8712	64.5202	1.14234		42.5766	11.8712	34.7072	0.300418		42.5766	11.8712	17.5076	0.121215		122.216	33.8892	148.126	0.514708		122.216	33.8892	73.0907	0.154797		122.216	33.8892	34.43	0.0692988		122.216	33.8892	17.2769	0.0292202		26.4955	11.8804	56.2681	2.17561		26.4955	11.8804	54.8481	1.91754
	42.8549	11.8573	71.0957	1.7319		42.8549	11.8573	64.8152	1.14234		42.8549	11.8573	34.7845	0.299649		42.8549	11.8573	17.5388	0.120777		123.015	33.8492	148.52	0.49342		123.015	33.8492	73.2134	0.153586		123.015	33.8492	34.4853	0.0692988		123.015	33.8492	17.3003	0.0292202		26.6687	11.8665	56.6195	2.18025		26.6687	11.8665	55.1571	1.91754
	43.1331	11.8433	71.543	1.7319		43.1331	11.8433	65.1103	1.14234		43.1331	11.8433	34.8619	0.299649		43.1331	11.8433	17.5699	0.120569		123.814	33.8093	148.914	0.49342		123.814	33.8093	73.3356	0.15299		123.814	33.8093	34.5407	0.069291		123.814	33.8093	17.3236	0.0292202		26.8418	11.8527	56.9715	2.184		26.8418	11.8527	55.4649	1.90956
	43.4114	11.8294	71.9923	1.73962		43.4114	11.8294	65.4053	1.14234		43.4114	11.8294	34.939	0.29835		43.4114	11.8294	17.6011	0.120569		124.613	33.7694	149.308	0.49342		124.613	33.7694	73.4578	0.15299		124.613	33.7694	34.5959	0.0691239		124.613	33.7694	17.3469	0.0292202		27.015	11.8388	57.3241	2.18818		27.015	11.8388	55.7725	1.90896
	43.6897	11.8155	72.4417	1.7403		43.6897	11.8155	65.6971	1.12993		43.6897	11.8155	35.0159	0.297801		43.6897	11.8155	17.6322	0.120569		125.411	33.7294	149.702	0.49342		125.411	33.7294	73.58	0.15299		125.411	33.7294	34.6511	0.0691239		125.411	33.7294	17.3703	0.0292202		27.1882	11.8249	57.6777	2.19374		27.1882	11.8249	56.0802	1.90896
	43.968	11.8016	72.8923	1.74475		43.968	11.8016	65.9834	1.10869		43.968	11.8016	35.0928	0.297801		43.968	11.8016	17.6633	0.120569		126.21	33.6895	150.096	0.49342		126.21	33.6895	73.7022	0.15299		126.21	33.6895	34.7063	0.0691239		126.21	33.6895	17.3936	0.0292202		27.3614	11.8111	58.0317	2.19671		27.3614	11.8111	56.3878	1.90896
	44.2462	11.7877	73.3443	1.75027		44.2462	11.7877	66.2697	1.10869		44.2462	11.7877	35.1695	0.296786		44.2462	11.7877	17.6945	0.120569		127.009	33.6495	150.491	0.49342		127.009	33.6495	73.8244	0.15299		127.009	33.6495	34.7616	0.0691239		127.009	33.6495	17.417	0.0292202		27.5345	11.7972	58.3868	2.20346		27.5345	11.7972	56.6955	1.90896
	44.5245	11.7738	73.7963	1.75027		44.5245	11.7738	66.5561	1.10869		44.5245	11.7738	35.2459	0.296056		44.5245	11.7738	17.7255	0.120182		127.808	33.6096	150.885	0.49342		127.808	33.6096	73.9466	0.15299		127.808	33.6096	34.8167	0.0690099		127.808	33.6096	17.4403	0.0292202		27.7077	11.7834	58.7422	2.20524		27.7077	11.7834	57.0025	1.90523
	44.8028	11.7599	74.2485	1.75063		44.8028	11.7599	66.8424	1.10869		44.8028	11.7599	35.3224	0.296056		44.8028	11.7599	17.7565	0.120002		128.607	33.5697	151.279	0.49342		128.607	33.5697	74.0688	0.15299		128.607	33.5697	34.8717	0.0689354		128.607	33.5697	17.4636	0.0292202		27.8809	11.7695	59.0989	2.21326		27.8809	11.7695	57.3084	1.8978
	45.0811	11.7459	74.7035	1.76195		45.0811	11.7459	67.1287	1.10869		45.0811	11.7459	35.3986	0.295293		45.0811	11.7459	17.7875	0.120002		129.405	33.5297	151.671	0.490897		129.405	33.5297	74.191	0.15299		129.405	33.5297	34.9268	0.0689354		129.405	33.5297	17.487	0.0292205		28.0541	11.7557	59.4557	2.2139		28.0541	11.7557	57.6142	1.8978
	45.3594	11.732	75.1585	1.76195		45.3594	11.732	67.4056	1.07195		45.3594	11.732	35.4747	0.294397		45.3594	11.732	17.8185	0.120002		130.204	33.4898	152.04	0.461569		130.204	33.4898	74.3132	0.15299		130.204	33.4898	34.9819	0.0689354		130.204	33.4898	17.5103	0.0292262		28.2272	11.7418	59.8142	2.22431		28.2272	11.7418	57.9201	1.8978
	45.6376	11.7181	75.6136	1.76195		45.6376	11.7181	67.6791	1.05908		45.6376	11.7181	35.5507	0.294397		45.6376	11.7181	17.8495	0.120002		131.003	33.4498	152.408	0.461569		131.003	33.4498	74.4354	0.15299		131.003	33.4498	35.0369	0.0689354		131.003	33.4498	17.5337	0.0292262		28.4004	11.728	60.1726	2.22431		28.4004	11.728	58.2259	1.8978
	45.9159	11.7042	76.0705	1.7692		45.9159	11.7042	67.9526	1.05908		45.9159	11.7042	35.6266	0.293861		45.9159	11.7042	17.8805	0.120002		131.802	33.4099	152.777	0.461569		131.802	33.4099	74.5576	0.15299		131.802	33.4099	35.092	0.0689354		131.802	33.4099	17.557	0.0292262		28.5736	11.7141	60.532	2.22976		28.5736	11.7141	58.5318	1.8978
	46.1942	11.6903	76.5286	1.77374		46.1942	11.6903	68.2261	1.05908		46.1942	11.6903	35.7022	0.292813		46.1942	11.6903	17.9114	0.11964		132.601	33.37	153.146	0.461569		132.601	33.37	74.6799	0.15299		132.601	33.37	35.1471	0.0689247		132.601	33.37	17.5804	0.0292262		28.7467	11.7003	60.8924	2.23647		28.7467	11.7003	58.8352	1.88249
	46.4725	11.6764	76.9866	1.77374		46.4725	11.6764	68.4996	1.05908		46.4725	11.6764	35.7778	0.292813		46.4725	11.6764	17.9422	0.119475		133.399	33.33	153.515	0.461569		133.399	33.33	74.8021	0.15299		133.399	33.33	35.202	0.0687257		133.399	33.33	17.6037	0.0292262		28.9199	11.6864	61.2528	2.23647		28.9199	11.6864	59.1377	1.87708
	46.7508	11.6625	77.4453	1.7761		46.7508	11.6625	68.7732	1.05908		46.7508	11.6625	35.8533	0.292419		46.7508	11.6625	17.9731	0.119475		134.198	33.2901	153.883	0.461569		134.198	33.2901	74.9243	0.15299		134.198	33.2901	35.2569	0.0687257		134.198	33.2901	17.6271	0.0292262		29.0931	11.6726	61.6149	2.24669		29.0931	11.6726	59.4402	1.87708
	47.029	11.6485	77.9065	1.78561		47.029	11.6485	69.0467	1.05908		47.029	11.6485	35.9285	0.290993		47.029	11.6485	18.0039	0.119475		134.997	33.2502	154.252	0.461569		134.997	33.2502	75.0455	0.1518		134.997	33.2502	35.3118	0.0687257		134.997	33.2502	17.6504	0.0292262		29.2663	11.6587	61.9773	2.24866		29.2663	11.6587	59.7427	1.87708
	47.3073	11.6346	78.3676	1.78561		47.3073	11.6346	69.3202	1.05908		47.3073	11.6346	36.0036	0.290993		47.3073	11.6346	18.0348	0.119475		135.796	33.2102	154.621	0.461569		135.796	33.2102	75.1666	0.151586		135.796	33.2102	35.3667	0.0687257		135.796	33.2102	17.6738	0.0292262		29.4394	11.6448	62.3402	2.25148		29.4394	11.6448	60.0452	1.87708
	47.5856	11.6207	78.8288	1.78561		47.5856	11.6207	69.5937	1.05908		47.5856	11.6207	36.0788	0.290993		47.5856	11.6207	18.0656	0.119475		136.595	33.1703	154.989	0.461569		136.595	33.1703	75.2877	0.151586		136.595	33.1703	35.4216	0.0687257		136.595	33.1703	17.6971	0.0292262		29.6126	11.631	62.7046	2.26097		29.6126	11.631	60.3477	1.87708
	47.8639	11.6068	79.2924	1.79497		47.8639	11.6068	69.8672	1.05908		47.8639	11.6068	36.154	0.290993		47.8639	11.6068	18.0964	0.119147		137.393	33.1303	155.348	0.449582		137.393	33.1303	75.4088	0.151586		137.393	33.1303	35.4765	0.0687257		137.393	33.1303	17.7204	0.0292262		29.7858	11.6171	63.0689	2.26097		29.7858	11.6171	60.6502	1.87708
	48.1421	11.5929	79.7566	1.79756		48.1421	11.5929	70.1407	1.05908		48.1421	11.5929	36.2287	0.289448		48.1421	11.5929	18.1271	0.119		138.192	33.0904	155.696	0.434789		138.192	33.0904	75.5299	0.151586		138.192	33.0904	35.5313	0.0686393		138.192	33.0904	17.7438	0.0292262		29.959	11.6033	63.4342	2.26633		29.959	11.6033	60.9528	1.87708
	48.4204	11.579	80.2208	1.79756		48.4204	11.579	70.4005	1.00592		48.4204	11.579	36.3033	0.288967		48.4204	11.579	18.1579	0.119		138.991	33.0505	156.043	0.434789		138.991	33.0505	75.651	0.151586		138.991	33.0505	35.586	0.068552		138.991	33.0505	17.7672	0.0292402		30.1321	11.5894	63.8004	2.27226		30.1321	11.5894	61.2553	1.87708
	48.6987	11.5651	80.6872	1.80604		48.6987	11.5651	70.6572	0.993833		48.6987	11.5651	36.378	0.288967		48.6987	11.5651	18.1886	0.119		139.79	33.0105	156.39	0.434789		139.79	33.0105	75.772	0.151586		139.79	33.0105	35.6408	0.068552		139.79	33.0105	17.7905	0.029241		30.3053	11.5756	64.1673	2.2769		30.3053	11.5756	61.5578	1.87708
	48.977	11.5512	81.1574	1.82065		48.977	11.5512	70.9139	0.993833		48.977	11.5512	36.4526	0.288967		48.977	11.5512	18.2193	0.119		140.589	32.9706	156.738	0.434789		140.589	32.9706	75.8931	0.151586		140.589	32.9706	35.6956	0.068552		140.589	32.9706	17.8139	0.029241		30.4785	11.5617	64.535	2.28157		30.4785	11.5617	61.8595	1.87188
	49.2553	11.5372	81.6276	1.82065		49.2553	11.5372	71.1705	0.993833		49.2553	11.5372	36.5271	0.288387		49.2553	11.5372	18.2501	0.119		141.387	32.9306	157.085	0.434789		141.387	32.9306	76.0142	0.151586		141.387	32.9306	35.7503	0.068552		141.387	32.9306	17.8372	0.029241		30.6517	11.5479	64.9035	2.2863		30.6517	11.5479	62.1587	1.85675
	49.5335	11.5233	82.0978	1.82065		49.5335	11.5233	71.4272	0.993833		49.5335	11.5233	36.6012	0.287081		49.5335	11.5233	18.2807	0.118647		142.186	32.8907	157.432	0.434789		142.186	32.8907	76.1353	0.151586		142.186	32.8907	35.8051	0.068552		142.186	32.8907	17.8606	0.029241		30.8248	11.534	65.2728	2.29135		30.8248	11.534	62.4579	1.85675
	49.8118	11.5094	82.568	1.82065		49.8118	11.5094	71.6839	0.993833		49.8118	11.5094	36.6753	0.287081		49.8118	11.5094	18.3113	0.118583		142.985	32.8508	157.78	0.434789		142.985	32.8508	76.2564	0.151586		142.985	32.8508	35.8598	0.068552		142.985	32.8508	17.8839	0.029241		30.998	11.5202	65.644	2.30374		30.998	11.5202	62.757	1.8555
	50.0901	11.4955	83.0382	1.82065		50.0901	11.4955	71.9405	0.993833		50.0901	11.4955	36.7495	0.287081		50.0901	11.4955	18.342	0.118583		143.784	32.8108	158.127	0.434789		143.784	32.8108	76.3775	0.151586		143.784	32.8108	35.9145	0.0684119		143.784	32.8108	17.9073	0.029241		31.1712	11.5063	66.0153	2.30374		31.1712	11.5063	63.0544	1.84548
	50.3684	11.4816	83.5084	1.82065		50.3684	11.4816	72.1972	0.993833		50.3684	11.4816	36.8236	0.287081		50.3684	11.4816	18.3726	0.118583		144.583	32.7709	158.474	0.434789		144.583	32.7709	76.4986	0.151586		144.583	32.7709	35.9691	0.0684035		144.583	32.7709	17.9307	0.029241		31.3443	11.4925	66.3866	2.30374		31.3443	11.4925	63.3518	1.84548
	50.6466	11.4677	83.9786	1.82065		50.6466	11.4677	72.4539	0.993833		50.6466	11.4677	36.8974	0.285582		50.6466	11.4677	18.4032	0.118583		145.381	32.7309	158.807	0.416915		145.381	32.7309	76.6197	0.151586		145.381	32.7309	36.0238	0.0684035		145.381	32.7309	17.954	0.029241		31.5175	11.4786	66.7579	2.30385		31.5175	11.4786	63.6492	1.84548
	50.9249	11.4538	84.4488	1.82065		50.9249	11.4538	72.7105	0.993833		50.9249	11.4538	36.9711	0.285323		50.9249	11.4538	18.4338	0.118581		146.18	32.691	159.137	0.412884		146.18	32.691	76.7407	0.151561		146.18	32.691	36.0784	0.0684035		146.18	32.691	17.9774	0.029241		31.6907	11.4647	67.1311	2.31571		31.6907	11.4647	63.9448	1.834
	51.2032	11.4398	84.919	1.82065		51.2032	11.4398	72.9672	0.993833		51.2032	11.4398	37.0448	0.285323		51.2032	11.4398	18.4644	0.118212		146.979	32.6511	159.467	0.412884		146.979	32.6511	76.861	0.150547		146.979	32.6511	36.133	0.0684035		146.979	32.6511	18.0007	0.029241		31.8639	11.4509	67.5051	2.32053		31.8639	11.4509	64.2403	1.8336
	51.4815	11.4259	85.3954	1.8445		51.4815	11.4259	73.2095	0.93843		51.4815	11.4259	37.1184	0.285323		51.4815	11.4259	18.4949	0.118212		147.778	32.6111	159.797	0.412884		147.778	32.6111	76.9812	0.150547		147.778	32.6111	36.1877	0.0684035		147.778	32.6111	18.0241	0.0292665		32.037	11.437	67.8798	2.32522		32.037	11.437	64.5358	1.8336
	51.7598	11.412	85.8745	1.85506		51.7598	11.412	73.4501	0.931504		51.7598	11.412	37.1919	0.284521		51.7598	11.412	18.5254	0.118212		148.577	32.5712	160.126	0.412884		148.577	32.5712	77.1015	0.150547		148.577	32.5712	36.2423	0.0683512		148.577	32.5712	18.0475	0.0292716		32.2102	11.4232	68.2553	2.32988		32.2102	11.4232	64.8296	1.82311
	52.038	11.3981	86.3536	1.85506		52.038	11.3981	73.6907	0.931504		52.038	11.3981	37.2651	0.28331		52.038	11.3981	18.556	0.118212		149.375	32.5312	160.456	0.412884		149.375	32.5312	77.2217	0.150547		149.375	32.5312	36.2968	0.0682692		149.375	32.5312	18.0709	0.0292716		32.3834	11.4093	68.6317	2.33597		32.3834	11.4093	65.1231	1.82082
	52.3163	11.3842	86.8326	1.85506		52.3163	11.3842	73.9312	0.931504		52.3163	11.3842	37.3383	0.28331		52.3163	11.3842	18.5865	0.118212		150.174	32.4913	160.786	0.412884		150.174	32.4913	77.342	0.150547		150.174	32.4913	36.3514	0.0682692		150.174	32.4913	18.0943	0.0292716		32.5566	11.3955	69.0102	2.34818		32.5566	11.3955	65.4165	1.82082
	52.5946	11.3703	87.3117	1.85506		52.5946	11.3703	74.1718	0.931504		52.5946	11.3703	37.4114	0.28331		52.5946	11.3703	18.617	0.118157		150.973	32.4514	161.116	0.412884		150.973	32.4514	77.4623	0.150547		150.973	32.4514	36.4059	0.0682692		150.973	32.4514	18.1176	0.0292716		32.7297	11.3816	69.3886	2.34818		32.7297	11.3816	65.7085	1.81174
	52.8729	11.3564	87.7908	1.85506		52.8729	11.3564	74.4124	0.931504		52.8729	11.3564	37.4846	0.28331		52.8729	11.3564	18.6475	0.117879		151.772	32.4114	161.446	0.412884		151.772	32.4114	77.5825	0.150547		151.772	32.4114	36.4604	0.0682692		151.772	32.4114	18.141	0.0292716		32.9029	11.3678	69.7671	2.34818		32.9029	11.3678	65.9998	1.80738
	53.1512	11.3424	88.2699	1.85506		53.1512	11.3424	74.653	0.931504		53.1512	11.3424	37.5578	0.28331		53.1512	11.3424	18.6779	0.117879		152.571	32.3715	161.773	0.409642		152.571	32.3715	77.7028	0.150547		152.571	32.3715	36.515	0.0682692		152.571	32.3715	18.1644	0.0292778		33.0761	11.3539	70.1455	2.34818		33.0761	11.3539	66.2911	1.80738
	53.4294	11.3285	88.749	1.85506		53.4294	11.3285	74.8935	0.931504		53.4294	11.3285	37.6309	0.28331		53.4294	11.3285	18.7083	0.117879		153.369	32.3315	162.089	0.395294		153.369	32.3315	77.823	0.150547		153.369	32.3315	36.5695	0.0682692		153.369	32.3315	18.1878	0.0293046		33.2492	11.3401	70.5254	2.35747		33.2492	11.3401	66.5802	1.79425
	53.7077	11.3146	89.2281	1.85506		53.7077	11.3146	75.1341	0.931504		53.7077	11.3146	37.7037	0.281707		53.7077	11.3146	18.7388	0.117879		154.168	32.2916	162.404	0.395294		154.168	32.2916	77.9433	0.150547		154.168	32.2916	36.624	0.0682692		154.168	32.2916	18.2112	0.0293046		33.4224	11.3262	70.9064	2.36418		33.4224	11.3262	66.8675	1.78265
	53.986	11.3007	89.7073	1.85573		53.986	11.3007	75.3747	0.931504		53.986	11.3007	37.7763	0.281093		53.986	11.3007	18.7692	0.117879		154.967	32.2517	162.72	0.395294		154.967	32.2517	78.0635	0.150547		154.967	32.2517	36.6786	0.0682692		154.967	32.2517	18.2346	0.0293046		33.5956	11.3124	71.2882	2.36868		33.5956	11.3124	67.1548	1.78265
	54.2643	11.2868	90.1954	1.88974		54.2643	11.2868	75.6152	0.931504		54.2643	11.2868	37.8489	0.281093		54.2643	11.2868	18.7996	0.1178		155.766	32.2117	163.036	0.395294		155.766	32.2117	78.1838	0.150547		155.766	32.2117	36.733	0.0681677		155.766	32.2117	18.258	0.0293046		33.7688	11.2985	71.671	2.37528		33.7688	11.2985	67.4421	1.78265
	54.5425	11.2729	90.6834	1.88974		54.5425	11.2729	75.8414	0.87574		54.5425	11.2729	37.9215	0.281093		54.5425	11.2729	18.83	0.117633		156.565	32.1718	163.352	0.395294		156.565	32.1718	78.3041	0.150547		156.565	32.1718	36.7874	0.0681481		156.565	32.1718	18.2814	0.0293046		33.9419	11.2846	72.0545	2.37967		33.9419	11.2846	67.7294	1.78265
	54.8208	11.259	91.1714	1.88974		54.8208	11.259	76.067	0.873601		54.8208	11.259	37.9941	0.281093		54.8208	11.259	18.8604	0.117633		157.363	32.1318	163.668	0.395294		157.363	32.1318	78.4243	0.150547		157.363	32.1318	36.8419	0.0681481		157.363	32.1318	18.3049	0.0293046		34.1151	11.2708	72.4389	2.3853		34.1151	11.2708	68.0167	1.78265
	55.0991	11.245	91.6595	1.88974		55.0991	11.245	76.2926	0.873601		55.0991	11.245	38.0667	0.281093		55.0991	11.245	18.8908	0.117633		158.162	32.0919	163.983	0.395294		158.162	32.0919	78.5445	0.150403		158.162	32.0919	36.8963	0.0681481		158.162	32.0919	18.3283	0.0293273		34.2883	11.2569	72.8246	2.39326		34.2883	11.2569	68.304	1.78265
	55.3774	11.2311	92.1475	1.88974		55.3774	11.2311	76.5182	0.873601		55.3774	11.2311	38.1392	0.28103		55.3774	11.2311	18.9212	0.117633		158.961	32.052	164.299	0.395294		158.961	32.052	78.6641	0.149837		158.961	32.052	36.9508	0.0681481		158.961	32.052	18.3517	0.0293464		34.4615	11.2431	73.2103	2.39326		34.4615	11.2431	68.5913	1.78265
	55.6557	11.2172	92.6356	1.88974		55.6557	11.2172	76.7439	0.873601		55.6557	11.2172	38.2115	0.279769		55.6557	11.2172	18.9515	0.117447		159.76	32.012	164.615	0.395294		159.76	32.012	78.7838	0.149837		159.76	32.012	37.0052	0.0681481		159.76	32.012	18.3752	0.0293464		34.6346	11.2292	73.5967	2.39758		34.6346	11.2292	68.8728	1.74719
	55.9339	11.2033	93.1236	1.88974		55.9339	11.2033	76.9695	0.873601		55.9339	11.2033	38.2837	0.279742		55.9339	11.2033	18.9818	0.117437		160.559	31.9721	164.924	0.387564		160.559	31.9721	78.9035	0.149837		160.559	31.9721	37.0596	0.0681481		160.559	31.9721	18.3986	0.0293464		34.8078	11.2154	73.9848	2.40843		34.8078	11.2154	69.154	1.74481
	56.2122	11.1894	93.6116	1.88974		56.2122	11.1894	77.1951	0.873601		56.2122	11.1894	38.3558	0.279184		56.2122	11.1894	19.0122	0.117437		161.357	31.9321	165.229	0.381308		161.357	31.9321	79.0232	0.149837		161.357	31.9321	37.1141	0.0681481		161.357	31.9321	18.422	0.0293464		34.981	11.2015	74.373	2.40843		34.981	11.2015	69.4352	1.74481
	56.4905	11.1755	94.0997	1.88974		56.4905	11.1755	77.4207	0.873601		56.4905	11.1755	38.4279	0.27916		56.4905	11.1755	19.0425	0.117437		162.156	31.8922	165.534	0.381308		162.156	31.8922	79.1429	0.149837		162.156	31.8922	37.1685	0.0681253		162.156	31.8922	18.4455	0.0293464		35.1542	11.1877	74.7618	2.4128		35.1542	11.1877	69.7164	1.74481
	56.7688	11.1616	94.5908	1.90181		56.7688	11.1616	77.6463	0.873601		56.7688	11.1616	38.4999	0.278627		56.7688	11.1616	19.0728	0.117337		162.955	31.8523	165.838	0.381308		162.955	31.8523	79.2626	0.149837		162.955	31.8523	37.2229	0.0680683		162.955	31.8523	18.4689	0.0293464		35.3273	11.1738	75.1524	2.42365		35.3273	11.1738	69.9976	1.74481
	57.047	11.1476	95.0879	1.9247		57.047	11.1476	77.8719	0.873601		57.047	11.1476	38.5718	0.278605		57.047	11.1476	19.1031	0.117264		163.754	31.8123	166.143	0.381308		163.754	31.8123	79.3823	0.149837		163.754	31.8123	37.2772	0.0680683		163.754	31.8123	18.4924	0.0293892		35.5005	11.16	75.543	2.42365		35.5005	11.16	70.2788	1.74481
	57.3253	11.1337	95.585	1.9247		57.3253	11.1337	78.097	0.871685		57.3253	11.1337	38.6437	0.278085		57.3253	11.1337	19.1334	0.117264		164.553	31.7724	166.447	0.381308		164.553	31.7724	79.502	0.149837		164.553	31.7724	37.3316	0.0680683		164.553	31.7724	18.5159	0.029394		35.6737	11.1461	75.9344	2.4281		35.6737	11.1461	70.56	1.74481
	57.6036	11.1198	96.082	1.9247		57.6036	11.1198	78.3094	0.82213		57.6036	11.1198	38.7155	0.278016		57.6036	11.1198	19.1636	0.117264		165.351	31.7324	166.752	0.381308		165.351	31.7324	79.6217	0.149837		165.351	31.7324	37.386	0.0680683		165.351	31.7324	18.5394	0.029394		35.8468	11.1323	76.3274	2.43902		35.8468	11.1323	70.839	1.73072
	57.8819	11.1059	96.5791	1.9247		57.8819	11.1059	78.5217	0.82213		57.8819	11.1059	38.7868	0.276266		57.8819	11.1059	19.1939	0.117233		166.15	31.6925	167.057	0.381308		166.15	31.6925	79.7414	0.149837		166.15	31.6925	37.4403	0.0680683		166.15	31.6925	18.5628	0.029394		36.02	11.1184	76.7205	2.43902		36.02	11.1184	71.1135	1.70382
	58.1602	11.092	97.0762	1.9247		58.1602	11.092	78.734	0.82213		58.1602	11.092	38.8582	0.276266		58.1602	11.092	19.2242	0.117114		166.949	31.6526	167.361	0.381308		166.949	31.6526	79.861	0.149837		166.949	31.6526	37.4947	0.0680683		166.949	31.6526	18.5863	0.029394		36.1932	11.1045	77.1143	2.44342		36.1932	11.1045	71.3881	1.70382
	58.4384	11.0781	97.5733	1.9247		58.4384	11.0781	78.9463	0.82213		58.4384	11.0781	38.9295	0.276266		58.4384	11.0781	19.2544	0.117114		167.748	31.6126	167.666	0.381308		167.748	31.6126	79.9807	0.149837		167.748	31.6126	37.5491	0.0680683		167.748	31.6126	18.6098	0.029394		36.3664	11.0907	77.5098	2.45407		36.3664	11.0907	71.6627	1.70382
	58.7167	11.0642	98.0703	1.9247		58.7167	11.0642	79.1587	0.82213		58.7167	11.0642	39.0008	0.276266		58.7167	11.0642	19.2847	0.117114		168.547	31.5727	167.96	0.368668		168.547	31.5727	80.1004	0.149837		168.547	31.5727	37.6035	0.0680683		168.547	31.5727	18.6333	0.0294115		36.5395	11.0768	77.9053	2.45407		36.5395	11.0768	71.9373	1.70382
	58.995	11.0503	98.5674	1.9247		58.995	11.0503	79.371	0.82213		58.995	11.0503	39.0722	0.276266		58.995	11.0503	19.3149	0.117114		169.345	31.5327	168.254	0.367585		169.345	31.5327	80.2201	0.149837		169.345	31.5327	37.6578	0.0680465		169.345	31.5327	18.6568	0.029463		36.7127	11.063	78.3017	2.45984		36.7127	11.063	72.2119	1.70382
	59.2733	11.0363	99.0645	1.9247		59.2733	11.0363	79.5833	0.82213		59.2733	11.0363	39.1435	0.276266		59.2733	11.0363	19.3451	0.116882		170.144	31.4928	168.547	0.367585		170.144	31.4928	80.3397	0.149686		170.144	31.4928	37.7122	0.0680386		170.144	31.4928	18.6804	0.029463		36.8859	11.0491	78.6996	2.46908		36.8859	11.0491	72.4865	1.70382
	59.5516	11.0224	99.5676	1.9483		59.5516	11.0224	79.7956	0.82213		59.5516	11.0224	39.2149	0.276266		59.5516	11.0224	19.3753	0.116838		170.943	31.4529	168.841	0.367585		170.943	31.4529	80.459	0.14944		170.943	31.4529	37.7665	0.0680373		170.943	31.4529	18.7039	0.029463		37.0591	11.0353	79.0976	2.46908		37.0591	11.0353	72.7611	1.70382
	59.8298	11.0085	100.074	1.95986		59.8298	11.0085	80.0079	0.82213		59.8298	11.0085	39.2862	0.276266		59.8298	11.0085	19.4054	0.116838		171.742	31.4129	169.135	0.367585		171.742	31.4129	80.5784	0.14944		171.742	31.4129	37.8209	0.0680307		171.742	31.4129	18.7274	0.029463		37.2322	11.0214	79.4966	2.4763		37.2322	11.0214	73.0304	1.67111
	60.1081	10.9946	100.58	1.95986		60.1081	10.9946	80.2203	0.82213		60.1081	10.9946	39.3576	0.276266		60.1081	10.9946	19.4356	0.116838		172.541	31.373	169.428	0.367585		172.541	31.373	80.6978	0.14944		172.541	31.373	37.8752	0.0680307		172.541	31.373	18.751	0.029463		37.4054	11.0076	79.897	2.48423		37.4054	11.0076	73.298	1.66022
	60.3864	10.9807	101.086	1.95986		60.3864	10.9807	80.4313	0.817176		60.3864	10.9807	39.4289	0.276266		60.3864	10.9807	19.4658	0.116838		173.339	31.333	169.722	0.367585		173.339	31.333	80.8172	0.14944		173.339	31.333	37.9295	0.0680277		173.339	31.333	18.7745	0.029463		37.5786	10.9937	80.2974	2.48423		37.5786	10.9937	73.5655	1.66022
	60.6647	10.9668	101.592	1.95986		60.6647	10.9668	80.6321	0.777657		60.6647	10.9668	39.5003	0.276266		60.6647	10.9668	19.496	0.116838		174.138	31.2931	170.016	0.367585		174.138	31.2931	80.9365	0.14944		174.138	31.2931	37.9839	0.0680257		174.138	31.2931	18.798	0.029463		37.7518	10.9799	80.6991	2.49295		37.7518	10.9799	73.8331	1.66022
	60.9429	10.9529	102.098	1.95986		60.9429	10.9529	80.833	0.777657		60.9429	10.9529	39.5716	0.276266		60.9429	10.9529	19.5261	0.116838		174.937	31.2532	170.309	0.367585		174.937	31.2532	81.0559	0.14944		174.937	31.2532	38.0382	0.0680257		174.937	31.2532	18.8216	0.029463		37.9249	10.966	81.102	2.49955		37.9249	10.966	74.1006	1.66022
	61.2212	10.9389	102.605	1.95986		61.2212	10.9389	81.0338	0.777657		61.2212	10.9389	39.6429	0.276049		61.2212	10.9389	19.5563	0.116838		175.736	31.2132	170.603	0.367585		175.736	31.2132	81.1753	0.14944		175.736	31.2132	38.0926	0.0680247		175.736	31.2132	18.8451	0.0294972		38.0981	10.9522	81.5048	2.49955		38.0981	10.9522	74.3682	1.66022
	61.4995	10.925	103.111	1.95986		61.4995	10.925	81.2347	0.777657		61.4995	10.925	39.7138	0.274418		61.4995	10.925	19.5865	0.116838		176.535	31.1733	170.896	0.367585		176.535	31.1733	81.2947	0.14944		176.535	31.1733	38.1469	0.0680247		176.535	31.1733	18.8687	0.0295488		38.2713	10.9383	81.9093	2.50976		38.2713	10.9383	74.6358	1.66022
	61.7778	10.9111	103.617	1.95986		61.7778	10.9111	81.4355	0.777657		61.7778	10.9111	39.7847	0.274418		61.7778	10.9111	19.6167	0.116838		177.333	31.1333	171.19	0.367585		177.333	31.1333	81.414	0.14944		177.333	31.1333	38.2012	0.0680279		177.333	31.1333	18.8924	0.0295488		38.4444	10.9244	82.3146	2.51499		38.4444	10.9244	74.9022	1.65308
	62.0561	10.8972	104.123	1.95986		62.0561	10.8972	81.6363	0.777657		62.0561	10.8972	39.8555	0.274418		62.0561	10.8972	19.6468	0.116838		178.132	31.0934	171.484	0.367585		178.132	31.0934	81.5334	0.14944		178.132	31.0934	38.2556	0.0680314		178.132	31.0934	18.916	0.0295488		38.6176	10.9106	82.7199	2.51499		38.6176	10.9106	75.1624	1.61471
	62.3343	10.8833	104.636	1.98484		62.3343	10.8833	81.8372	0.777657		62.3343	10.8833	39.9264	0.27424		62.3343	10.8833	19.677	0.116838		178.931	31.0535	171.777	0.367585		178.931	31.0535	81.6528	0.14944		178.931	31.0535	38.3099	0.0680314		178.931	31.0535	18.9396	0.0295488		38.7908	10.8967	83.1315	2.5538		38.7908	10.8967	75.4226	1.61471
	62.6126	10.8694	105.148	1.98491		62.6126	10.8694	82.038	0.777657		62.6126	10.8694	39.997	0.273682		62.6126	10.8694	19.7072	0.116838		179.73	31.0135	172.071	0.367585		179.73	31.0135	81.7721	0.14944		179.73	31.0135	38.3643	0.0680314		179.73	31.0135	18.9632	0.0295488		38.964	10.8829	83.5451	2.56648		38.964	10.8829	75.6829	1.61471
	62.8909	10.8555	105.661	1.98491		62.8909	10.8555	82.2388	0.777657		62.8909	10.8555	40.0677	0.273682		62.8909	10.8555	19.7374	0.116838		180.529	30.9736	172.361	0.362876		180.529	30.9736	81.8915	0.14944		180.529	30.9736	38.4186	0.0680314		180.529	30.9736	18.9868	0.0295488		39.1371	10.869	83.9587	2.56648		39.1371	10.869	75.9431	1.61471
	63.1692	10.8415	106.173	1.98491		63.1692	10.8415	82.4397	0.777657		63.1692	10.8415	40.1384	0.273682		63.1692	10.8415	19.7675	0.116838		181.327	30.9336	172.645	0.355877		181.327	30.9336	82.0108	0.149305		181.327	30.9336	38.473	0.0680314		181.327	30.9336	19.0104	0.0295488		39.3103	10.8552	84.3723	2.56648		39.3103	10.8552	76.2033	1.61471
	63.4474	10.8276	106.689	1.99652		63.4474	10.8276	82.6387	0.770558		63.4474	10.8276	40.209	0.27343		63.4474	10.8276	19.7977	0.116838		182.126	30.8937	172.929	0.355877		182.126	30.8937	82.13	0.149301		182.126	30.8937	38.5273	0.0680411		182.126	30.8937	19.034	0.0295488		39.4835	10.8413	84.7859	2.56648		39.4835	10.8413	76.4636	1.61471
	63.7257	10.8137	107.206	2.00027		63.7257	10.8137	82.8296	0.739402		63.7257	10.8137	40.2795	0.272992		63.7257	10.8137	19.8279	0.116838		182.925	30.8538	173.214	0.355877		182.925	30.8538	82.2493	0.149301		182.925	30.8538	38.5817	0.0680532		182.925	30.8538	19.0576	0.0296054		39.6567	10.8275	85.1996	2.56648		39.6567	10.8275	76.7238	1.61471
	64.004	10.7998	107.722	2.00027		64.004	10.7998	83.0206	0.739402		64.004	10.7998	40.35	0.272992		64.004	10.7998	19.8581	0.116838		183.724	30.8138	173.498	0.355877		183.724	30.8138	82.3686	0.149301		183.724	30.8138	38.636	0.0680532		183.724	30.8138	19.0813	0.0296529		39.8298	10.8136	85.6132	2.56648		39.8298	10.8136	76.9778	1.57626
	64.2823	10.7859	108.239	2.00027		64.2823	10.7859	83.2115	0.739402		64.2823	10.7859	40.4205	0.272992		64.2823	10.7859	19.8882	0.116759		184.523	30.7739	173.782	0.355877		184.523	30.7739	82.4878	0.149301		184.523	30.7739	38.6904	0.0680532		184.523	30.7739	19.105	0.0296529		40.003	10.7998	86.0268	2.56648		40.003	10.7998	77.227	1.54646
	64.5606	10.772	108.757	2.00816		64.5606	10.772	83.4025	0.739402		64.5606	10.772	40.4909	0.272686		64.5606	10.772	19.9183	0.116653		185.321	30.7339	174.066	0.355877		185.321	30.7339	82.6071	0.149301		185.321	30.7339	38.7447	0.0680532		185.321	30.7339	19.1287	0.0296529		40.1762	10.7859	86.4404	2.56648		40.1762	10.7859	77.4763	1.54646
	64.8388	10.7581	109.278	2.01561		64.8388	10.7581	83.5935	0.739402		64.8388	10.7581	40.5613	0.272367		64.8388	10.7581	19.9485	0.116653		186.12	30.694	174.351	0.355877		186.12	30.694	82.7264	0.149301		186.12	30.694	38.7991	0.0680532		186.12	30.694	19.1524	0.0296529		40.3493	10.7721	86.854	2.56648		40.3493	10.7721	77.7255	1.54646
	65.1171	10.7441	109.799	2.01561		65.1171	10.7441	83.7844	0.739402		65.1171	10.7441	40.6316	0.272367		65.1171	10.7441	19.9786	0.116653		186.919	30.6541	174.635	0.355877		186.919	30.6541	82.8456	0.149301		186.919	30.6541	38.8535	0.0680714		186.919	30.6541	19.1761	0.0296529		40.5225	10.7582	87.2676	2.56648		40.5225	10.7582	77.9747	1.54646
	65.3954	10.7302	110.319	2.01561		65.3954	10.7302	83.9754	0.739402		65.3954	10.7302	40.702	0.272367		65.3954	10.7302	20.0087	0.116653		187.718	30.6141	174.919	0.355877		187.718	30.6141	82.9649	0.149301		187.718	30.6141	38.9079	0.0680966		187.718	30.6141	19.1997	0.0296529		40.6957	10.7443	87.6813	2.56648		40.6957	10.7443	78.224	1.54646
	65.6737	10.7163	110.841	2.01975		65.6737	10.7163	84.1663	0.739402		65.6737	10.7163	40.7721	0.271521		65.6737	10.7163	20.0388	0.116653		188.517	30.5742	175.204	0.355877		188.517	30.5742	83.0841	0.149301		188.517	30.5742	38.9623	0.0680966		188.517	30.5742	19.2234	0.0296529		40.8689	10.7305	88.0949	2.56648		40.8689	10.7305	78.4732	1.54646
	65.952	10.7024	111.365	2.03078		65.952	10.7024	84.3573	0.739402		65.952	10.7024	40.8421	0.270985		65.952	10.7024	20.069	0.116628		189.315	30.5342	175.488	0.355877		189.315	30.5342	83.2034	0.149301		189.315	30.5342	39.0167	0.0680966		189.315	30.5342	19.2471	0.0296529		41.042	10.7166	88.5085	2.56648		41.042	10.7166	78.7224	1.54646
	66.2302	10.6885	111.89	2.03078		66.2302	10.6885	84.5482	0.739402		66.2302	10.6885	40.9121	0.270985		66.2302	10.6885	20.0991	0.116625		190.114	30.4943	175.772	0.355877		190.114	30.4943	83.3227	0.149301		190.114	30.4943	39.0711	0.0680966		190.114	30.4943	19.2709	0.0297302		41.2152	10.7028	88.9221	2.56648		41.2152	10.7028	78.9717	1.54646
	66.5085	10.6746	112.414	2.03078		66.5085	10.6746	84.7392	0.739402		66.5085	10.6746	40.982	0.270985		66.5085	10.6746	20.1292	0.116625		190.913	30.4544	176.056	0.355877		190.913	30.4544	83.4419	0.149301		190.913	30.4544	39.1255	0.0680966		190.913	30.4544	19.2946	0.0297652		41.3884	10.6889	89.3357	2.56648		41.3884	10.6889	79.2209	1.54646
	66.7868	10.6607	112.939	2.03126		66.7868	10.6607	84.9244	0.717151		66.7868	10.6607	41.052	0.270985		66.7868	10.6607	20.1593	0.116625		191.712	30.4144	176.341	0.355877		191.712	30.4144	83.5612	0.149345		191.712	30.4144	39.1799	0.0681193		191.712	30.4144	19.3184	0.0297652		41.5616	10.6751	89.7555	2.60488		41.5616	10.6751	79.4701	1.54646
	67.0651	10.6467	113.467	2.04587		67.0651	10.6467	85.1071	0.707268		67.0651	10.6467	41.122	0.270985		67.0651	10.6467	20.1894	0.116625		192.511	30.3745	176.625	0.355877		192.511	30.3745	83.6805	0.149378		192.511	30.3745	39.2343	0.0681545		192.511	30.3745	19.3422	0.0297652		41.7347	10.6612	90.1784	2.62381		41.7347	10.6612	79.7193	1.54646
	67.3433	10.6328	113.995	2.04587		67.3433	10.6328	85.2897	0.707268		67.3433	10.6328	41.192	0.270985		67.3433	10.6328	20.2196	0.116625		193.309	30.3345	176.904	0.349375		193.309	30.3345	83.7999	0.149378		193.309	30.3345	39.2888	0.0681545		193.309	30.3345	19.366	0.0297652		41.9079	10.6474	90.6012	2.62381		41.9079	10.6474	79.9686	1.54646
	67.6216	10.6189	114.524	2.04587		67.6216	10.6189	85.4724	0.707268		67.6216	10.6189	41.262	0.270985		67.6216	10.6189	20.2497	0.116624		194.108	30.2946	177.182	0.348516		194.108	30.2946	83.9192	0.149378		194.108	30.2946	39.3432	0.0681545		194.108	30.2946	19.3897	0.0297652		42.0811	10.6335	91.0241	2.62381		42.0811	10.6335	80.2178	1.54646
	67.8999	10.605	115.052	2.04587		67.8999	10.605	85.655	0.707268		67.8999	10.605	41.332	0.270985		67.8999	10.605	20.2798	0.116624		194.907	30.2547	177.461	0.348516		194.907	30.2547	84.0385	0.149378		194.907	30.2547	39.3976	0.0681545		194.907	30.2547	19.4135	0.0297652		42.2543	10.6197	91.447	2.62381		42.2543	10.6197	80.467	1.54646
	68.1782	10.5911	115.586	2.06542		68.1782	10.5911	85.8377	0.707268		68.1782	10.5911	41.4019	0.270985		68.1782	10.5911	20.3099	0.116624		195.706	30.2147	177.739	0.348516		195.706	30.2147	84.1578	0.149378		195.706	30.2147	39.4521	0.0681545		195.706	30.2147	19.4373	0.0297652		42.4274	10.6058	91.8735	2.64672		42.4274	10.6058	80.703	1.46406
	68.4565	10.5772	116.12	2.07061		68.4565	10.5772	86.0204	0.707268		68.4565	10.5772	41.4719	0.270985		68.4565	10.5772	20.34	0.116624		196.505	30.1748	178.018	0.348516		196.505	30.1748	84.2772	0.149378		196.505	30.1748	39.5066	0.0681993		196.505	30.1748	19.4611	0.0297652		42.6006	10.592	92.3007	2.65094		42.6006	10.592	80.9377	1.45654
	68.7347	10.5633	116.655	2.07061		68.7347	10.5633	86.203	0.707268		68.7347	10.5633	41.5419	0.270985		68.7347	10.5633	20.3701	0.116624		197.303	30.1348	178.296	0.348516		197.303	30.1348	84.3965	0.149378		197.303	30.1348	39.5611	0.0682775		197.303	30.1348	19.485	0.029966		42.7738	10.5781	92.728	2.65094		42.7738	10.5781	81.1725	1.45654
	69.013	10.5493	117.19	2.07061		69.013	10.5493	86.3857	0.707268		69.013	10.5493	41.6119	0.270985		69.013	10.5493	20.4003	0.116654		198.102	30.0949	178.574	0.348516		198.102	30.0949	84.5158	0.149378		198.102	30.0949	39.6156	0.0682775		198.102	30.0949	19.509	0.0300063		42.9469	10.5642	93.1552	2.65094		42.9469	10.5642	81.4072	1.45654
	69.2913	10.5354	117.725	2.07061		69.2913	10.5354	86.5683	0.707268		69.2913	10.5354	41.6819	0.270985		69.2913	10.5354	20.4304	0.116659		198.901	30.055	178.853	0.348516		198.901	30.055	84.6351	0.149378		198.901	30.055	39.6702	0.0682775		198.901	30.055	19.5329	0.0300063		43.1201	10.5504	93.5825	2.65147		43.1201	10.5504	81.6419	1.45654
	69.5696	10.5215	118.259	2.07061		69.5696	10.5215	86.751	0.707268		69.5696	10.5215	41.7519	0.270985		69.5696	10.5215	20.4605	0.116659		199.7	30.015	179.131	0.348516		199.7	30.015	84.7544	0.149378		199.7	30.015	39.7247	0.0682775		199.7	30.015	19.5569	0.0300063		43.2933	10.5365	94.0142	2.67838		43.2933	10.5365	81.8767	1.45654
	69.8478	10.5076	118.794	2.07061		69.8478	10.5076	86.9323	0.702183		69.8478	10.5076	41.8219	0.270985		69.8478	10.5076	20.4907	0.116659		200.498	29.9751	179.41	0.348516		200.498	29.9751	84.8738	0.149378		200.498	29.9751	39.7793	0.0682775		200.498	29.9751	19.5809	0.0300063		43.4665	10.5227	94.4458	2.67838		43.4665	10.5227	82.1114	1.45654
	70.1261	10.4937	119.329	2.07061		70.1261	10.4937	87.1084	0.681754		70.1261	10.4937	41.8918	0.270985		70.1261	10.4937	20.5208	0.116659		201.297	29.9351	179.688	0.348516		201.297	29.9351	84.9931	0.149378		201.297	29.9351	39.8338	0.0682775		201.297	29.9351	19.6049	0.0300063		43.6396	10.5088	94.8775	2.67838		43.6396	10.5088	82.3461	1.45654
	70.4044	10.4798	119.864	2.07061		70.4044	10.4798	87.2845	0.681754		70.4044	10.4798	41.9615	0.26983		70.4044	10.4798	20.5509	0.116726		202.096	29.8952	179.966	0.348516		202.096	29.8952	85.1125	0.149425		202.096	29.8952	39.8883	0.0682775		202.096	29.8952	19.6288	0.0300063		43.8128	10.495	95.3091	2.67838		43.8128	10.495	82.5809	1.45654
	70.6827	10.4659	120.398	2.07112		70.6827	10.4659	87.4605	0.681754		70.6827	10.4659	42.0312	0.269798		70.6827	10.4659	20.5811	0.116863		202.895	29.8553	180.245	0.348516		202.895	29.8553	85.232	0.149665		202.895	29.8553	39.9429	0.0682775		202.895	29.8553	19.6528	0.0300063		43.986	10.4811	95.7416	2.68375		43.986	10.4811	82.8156	1.45654
	70.961	10.452	120.942	2.10447		70.961	10.452	87.6366	0.681754		70.961	10.452	42.1009	0.269798		70.961	10.452	20.6113	0.116863		203.694	29.8153	180.523	0.348516		203.694	29.8153	85.3516	0.149665		203.694	29.8153	39.9974	0.0682775		203.694	29.8153	19.6768	0.0300063		44.1592	10.4673	96.1777	2.70608		44.1592	10.4673	83.0504	1.45654
	71.2392	10.438	121.485	2.10447		71.2392	10.438	87.8127	0.681754		71.2392	10.438	42.1706	0.269798		71.2392	10.438	20.6415	0.116863		204.492	29.7754	180.802	0.348516		204.492	29.7754	85.4711	0.149665		204.492	29.7754	40.052	0.0682775		204.492	29.7754	19.7007	0.0300063		44.3323	10.4534	96.6138	2.70608		44.3323	10.4534	83.2851	1.45654
	71.5175	10.4241	122.029	2.10447		71.5175	10.4241	87.9887	0.681754		71.5175	10.4241	42.2402	0.269798		71.5175	10.4241	20.6717	0.116863		205.291	29.7354	181.079	0.346945		205.291	29.7354	85.5907	0.149665		205.291	29.7354	40.1065	0.0682775		205.291	29.7354	19.7247	0.0300063		44.5055	10.4396	97.05	2.70608		44.5055	10.4396	83.5198	1.45654
	71.7958	10.4102	122.572	2.10447		71.7958	10.4102	88.1648	0.681754		71.7958	10.4102	42.3098	0.269413		71.7958	10.4102	20.7018	0.116863		206.09	29.6955	181.354	0.344204		206.09	29.6955	85.7102	0.149665		206.09	29.6955	40.1611	0.0683787		206.09	29.6955	19.7487	0.0300063		44.6787	10.4257	97.4861	2.70608		44.6787	10.4257	83.7546	1.45654
	72.0741	10.3963	123.116	2.10447		72.0741	10.3963	88.3409	0.681754		72.0741	10.3963	42.3794	0.269406		72.0741	10.3963	20.732	0.116863		206.889	29.6556	181.629	0.344204		206.889	29.6556	85.8298	0.149665		206.889	29.6556	40.2158	0.0684038		206.889	29.6556	19.7726	0.0300063		44.8519	10.4119	97.9239	2.71642		44.8519	10.4119	83.9856	1.43344
	72.3524	10.3824	123.659	2.10447		72.3524	10.3824	88.5169	0.681754		72.3524	10.3824	42.449	0.269406		72.3524	10.3824	20.7622	0.116863		207.688	29.6156	181.904	0.344204		207.688	29.6156	85.9493	0.149665		207.688	29.6156	40.2704	0.0684038		207.688	29.6156	19.7966	0.0300063		45.025	10.398	98.3645	2.73411		45.025	10.398	84.2065	1.37076
	72.6306	10.3685	124.203	2.10447		72.6306	10.3685	88.693	0.681754		72.6306	10.3685	42.5185	0.269406		72.6306	10.3685	20.7924	0.116863		208.486	29.5757	182.178	0.344204		208.486	29.5757	86.0689	0.149665		208.486	29.5757	40.3251	0.0684268		208.486	29.5757	19.8206	0.0300063		45.1982	10.3841	98.8051	2.73411		45.1982	10.3841	84.4274	1.37076
	72.9089	10.3546	124.746	2.10447		72.9089	10.3546	88.8691	0.681754		72.9089	10.3546	42.5881	0.269406		72.9089	10.3546	20.8226	0.116863		209.285	29.5357	182.453	0.344204		209.285	29.5357	86.1884	0.149665		209.285	29.5357	40.3798	0.0684729		209.285	29.5357	19.8445	0.0300063		45.3714	10.3703	99.2458	2.73411		45.3714	10.3703	84.6483	1.37076
	73.1872	10.3406	125.29	2.10447		73.1872	10.3406	89.0415	0.667767		73.1872	10.3406	42.6576	0.269081		73.1872	10.3406	20.8527	0.116863		210.084	29.4958	182.728	0.344204		210.084	29.4958	86.308	0.149665		210.084	29.4958	40.4345	0.0684729		210.084	29.4958	19.8685	0.0300063		45.5445	10.3564	99.6864	2.73411		45.5445	10.3564	84.8692	1.37076
	73.4655	10.3267	125.835	2.11234		73.4655	10.3267	89.2125	0.661946		73.4655	10.3267	42.7271	0.269078		73.4655	10.3267	20.8829	0.116863		210.883	29.4559	183.003	0.344204		210.883	29.4559	86.4275	0.149665		210.883	29.4559	40.4892	0.0684729		210.883	29.4559	19.8925	0.0300063		45.7177	10.3426	100.131	2.75795		45.7177	10.3426	85.0902	1.37076
	73.7437	10.3128	126.387	2.1373		73.7437	10.3128	89.3834	0.661946		73.7437	10.3128	42.7966	0.269078		73.7437	10.3128	20.9131	0.116863		211.682	29.4159	183.278	0.344204		211.682	29.4159	86.5471	0.149665		211.682	29.4159	40.5439	0.0685364		211.682	29.4159	19.9165	0.0300063		45.8909	10.3287	100.579	2.77797		45.8909	10.3287	85.3111	1.37076
	74.022	10.2989	126.939	2.1373		74.022	10.2989	89.5544	0.661946		74.022	10.2989	42.8661	0.269078		74.022	10.2989	20.9433	0.116863		212.48	29.376	183.553	0.344204		212.48	29.376	86.6666	0.149665		212.48	29.376	40.5987	0.0685465		212.48	29.376	19.9404	0.0300063		46.0641	10.3149	101.026	2.77797		46.0641	10.3149	85.532	1.37076
	74.3003	10.285	127.491	2.1373		74.3003	10.285	89.7254	0.661946		74.3003	10.285	42.9356	0.269078		74.3003	10.285	20.9735	0.116863		213.279	29.336	183.828	0.344204		213.279	29.336	86.7864	0.149882		213.279	29.336	40.6534	0.0685465		213.279	29.336	19.9644	0.0300063		46.2372	10.301	101.474	2.77797		46.2372	10.301	85.7529	1.37076
	74.5786	10.2711	128.043	2.1373		74.5786	10.2711	89.8963	0.661946		74.5786	10.2711	43.005	0.268813		74.5786	10.2711	21.0036	0.116863		214.078	29.2961	184.103	0.344204		214.078	29.2961	86.9061	0.149952		214.078	29.2961	40.7082	0.0685783		214.078	29.2961	19.9884	0.0300063		46.4104	10.2872	101.922	2.77797		46.4104	10.2872	85.9738	1.37076
	74.8569	10.2572	128.595	2.1373		74.8569	10.2572	90.0673	0.661946		74.8569	10.2572	43.0744	0.268813		74.8569	10.2572	21.0338	0.116863		214.877	29.2562	184.378	0.344204		214.877	29.2562	87.0259	0.149952		214.877	29.2562	40.763	0.0686272		214.877	29.2562	20.0125	0.0302047		46.5836	10.2733	102.369	2.77797		46.5836	10.2733	86.1947	1.37076
	75.1351	10.2432	129.147	2.1373		75.1351	10.2432	90.2382	0.661946		75.1351	10.2432	43.1438	0.268813		75.1351	10.2432	21.064	0.116863		215.676	29.2162	184.653	0.344204		215.676	29.2162	87.1457	0.149952		215.676	29.2162	40.8178	0.0686272		215.676	29.2162	20.0367	0.030251		46.7568	10.2595	102.817	2.77797		46.7568	10.2595	86.4156	1.37076
	75.4134	10.2293	129.699	2.1373		75.4134	10.2293	90.4092	0.661946		75.4134	10.2293	43.2133	0.268813		75.4134	10.2293	21.0942	0.116863		216.474	29.1763	184.928	0.344204		216.474	29.1763	87.2656	0.15007		216.474	29.1763	40.8726	0.0686272		216.474	29.1763	20.0608	0.030251		46.9299	10.2456	103.265	2.77797		46.9299	10.2456	86.6365	1.37076
	75.6917	10.2154	130.251	2.1373		75.6917	10.2154	90.5801	0.661946		75.6917	10.2154	43.2827	0.268811		75.6917	10.2154	21.1244	0.116863		217.273	29.1363	185.203	0.344204		217.273	29.1363	87.3855	0.150113		217.273	29.1363	40.9276	0.0687398		217.273	29.1363	20.085	0.030251		47.1031	10.2318	103.712	2.77797		47.1031	10.2318	86.8575	1.37076
	75.97	10.2015	130.803	2.1373		75.97	10.2015	90.7511	0.661946		75.97	10.2015	43.352	0.268559		75.97	10.2015	21.1546	0.116863		218.072	29.0964	185.476	0.342359		218.072	29.0964	87.5054	0.150113		218.072	29.0964	40.9825	0.0687489		218.072	29.0964	20.1091	0.030251		47.2763	10.2179	104.16	2.77797		47.2763	10.2179	87.0784	1.37076
	76.2482	10.1876	131.359	2.15195		76.2482	10.1876	90.9212	0.658745		76.2482	10.1876	43.4214	0.268559		76.2482	10.1876	21.1847	0.116863		218.871	29.0565	185.75	0.342022		218.871	29.0565	87.6253	0.150113		218.871	29.0565	41.0374	0.0687489		218.871	29.0565	20.1333	0.030251		47.4494	10.204	104.613	2.81026		47.4494	10.204	87.2915	1.32236
	76.5265	10.1737	131.919	2.16884		76.5265	10.1737	91.0883	0.646921		76.5265	10.1737	43.4908	0.268559		76.5265	10.1737	21.2149	0.116965		219.67	29.0165	186.023	0.342022		219.67	29.0165	87.7453	0.150242		219.67	29.0165	41.0923	0.0687489		219.67	29.0165	20.1575	0.0302774		47.6226	10.1902	105.07	2.83814		47.6226	10.1902	87.4999	1.29296
	76.8048	10.1598	132.479	2.16884		76.8048	10.1598	91.2553	0.646921		76.8048	10.1598	43.5601	0.268559		76.8048	10.1598	21.2452	0.117139		220.468	28.9766	186.296	0.342022		220.468	28.9766	87.8654	0.150294		220.468	28.9766	41.1472	0.0687489		220.468	28.9766	20.1818	0.0303805		47.7958	10.1763	105.528	2.83814		47.7958	10.1763	87.7082	1.29296
	77.0831	10.1458	133.039	2.16884		77.0831	10.1458	91.4224	0.646921		77.0831	10.1458	43.6295	0.268559		77.0831	10.1458	21.2755	0.117166		221.267	28.9366	186.569	0.342022		221.267	28.9366	87.9854	0.150294		221.267	28.9366	41.2021	0.0687489		221.267	28.9366	20.206	0.0303805		47.969	10.1625	105.985	2.83814		47.969	10.1625	87.9166	1.29296
	77.3614	10.1319	133.599	2.16884		77.3614	10.1319	91.5895	0.646921		77.3614	10.1319	43.6988	0.268559		77.3614	10.1319	21.3057	0.117209		222.066	28.8967	186.842	0.342022		222.066	28.8967	88.1055	0.150294		222.066	28.8967	41.2572	0.0688677		222.066	28.8967	20.2303	0.0303805		48.1421	10.1486	106.443	2.83814		48.1421	10.1486	88.125	1.29296
	77.6396	10.118	134.16	2.16884		77.6396	10.118	91.7566	0.646921		77.6396	10.118	43.7682	0.268559		77.6396	10.118	21.336	0.117234		222.865	28.8568	187.116	0.342022		222.865	28.8568	88.2256	0.150431		222.865	28.8568	41.3122	0.0689191		222.865	28.8568	20.2546	0.0303805		48.3153	10.1348	106.9	2.83814		48.3153	10.1348	88.3334	1.29296
	77.9179	10.1041	134.72	2.16884		77.9179	10.1041	91.9236	0.646921		77.9179	10.1041	43.8376	0.268559		77.9179	10.1041	21.3663	0.11727		223.664	28.8168	187.389	0.342022		223.664	28.8168	88.3459	0.150492		223.664	28.8168	41.3673	0.0689191		223.664	28.8168	20.2788	0.0303805		48.4885	10.1209	107.357	2.83814		48.4885	10.1209	88.5417	1.29296
	78.1962	10.0902	135.28	2.16884		78.1962	10.0902	92.0907	0.646921		78.1962	10.0902	43.9069	0.268559		78.1962	10.0902	21.3966	0.117302		224.462	28.7769	187.662	0.342022		224.462	28.7769	88.4661	0.150492		224.462	28.7769	41.4223	0.0689191		224.462	28.7769	20.3031	0.0303805		48.6617	10.1071	107.815	2.83814		48.6617	10.1071	88.7501	1.29296
	78.4745	10.0763	135.84	2.16884		78.4745	10.0763	92.2578	0.646921		78.4745	10.0763	43.9763	0.268559		78.4745	10.0763	21.4269	0.117343		225.261	28.7369	187.935	0.342022		225.261	28.7369	88.5863	0.150492		225.261	28.7369	41.4774	0.0689191		225.261	28.7369	20.3274	0.0304618		48.8348	10.0932	108.272	2.83814		48.8348	10.0932	88.9585	1.29296
	78.7528	10.0624	136.4	2.16884		78.7528	10.0624	92.4249	0.646921		78.7528	10.0624	44.0456	0.268514		78.7528	10.0624	21.4572	0.11748		226.06	28.697	188.208	0.342022		226.06	28.697	88.7066	0.150636		226.06	28.697	41.5324	0.0689191		226.06	28.697	20.3518	0.0305166		49.008	10.0794	108.73	2.83814		49.008	10.0794	89.1669	1.29296
	79.031	10.0484	136.966	2.1895		79.031	10.0484	92.5919	0.646921		79.031	10.0484	44.1149	0.268441		79.031	10.0484	21.4876	0.117637		226.859	28.6571	188.482	0.342022		226.859	28.6571	88.827	0.150707		226.859	28.6571	41.5875	0.0690085		226.859	28.6571	20.3762	0.0305166		49.1812	10.0655	109.192	2.87069		49.1812	10.0655	89.3752	1.29296
	79.3093	10.0345	137.533	2.1988		79.3093	10.0345	92.759	0.646921		79.3093	10.0345	44.1843	0.268441		79.3093	10.0345	21.518	0.117637		227.658	28.6171	188.755	0.342022		227.658	28.6171	88.9474	0.150707		227.658	28.6171	41.6427	0.0691088		227.658	28.6171	20.4006	0.0305166		49.3544	10.0517	109.66	2.89958		49.3544	10.0517	89.5836	1.29296
	79.5876	10.0206	138.101	2.1988		79.5876	10.0206	92.9235	0.636847		79.5876	10.0206	44.2536	0.268439		79.5876	10.0206	21.5484	0.117637		228.456	28.5772	189.028	0.342022		228.456	28.5772	89.0678	0.150707		228.456	28.5772	41.6979	0.0691088		228.456	28.5772	20.4249	0.0305166		49.5275	10.0378	110.127	2.89958		49.5275	10.0378	89.792	1.29296
	79.8659	10.0067	138.669	2.1988		79.8659	10.0067	93.0869	0.632927		79.8659	10.0067	44.3229	0.268433		79.8659	10.0067	21.5787	0.117637		229.255	28.5372	189.301	0.342022		229.255	28.5372	89.1884	0.150954		229.255	28.5372	41.7531	0.0691088		229.255	28.5372	20.4493	0.0305166		49.7007	10.0239	110.594	2.89958		49.7007	10.0239	90.0004	1.29296
	80.1441	9.99279	139.237	2.1988		80.1441	9.99279	93.2504	0.632927		80.1441	9.99279	44.3922	0.268433		80.1441	9.99279	21.6091	0.117637		230.054	28.4973	189.574	0.341831		230.054	28.4973	89.309	0.151087		230.054	28.4973	41.8084	0.0691088		230.054	28.4973	20.4737	0.0305166		49.8739	10.0101	111.061	2.89958		49.8739	10.0101	90.2087	1.29296
	80.4224	9.97888	139.805	2.1988		80.4224	9.97888	93.4138	0.632927		80.4224	9.97888	44.4616	0.268433		80.4224	9.97888	21.6395	0.117637		230.853	28.4574	189.847	0.341436		230.853	28.4574	89.4297	0.151087		230.853	28.4574	41.8636	0.0691088		230.853	28.4574	20.4982	0.0306602		50.047	9.99624	111.529	2.89958		50.047	9.99624	90.4065	1.22735
	80.7007	9.96496	140.373	2.1988		80.7007	9.96496	93.5773	0.632927		80.7007	9.96496	44.5309	0.268447		80.7007	9.96496	21.6699	0.117637		231.652	28.4174	190.12	0.341436		231.652	28.4174	89.5504	0.151087		231.652	28.4174	41.9188	0.0691594		231.652	28.4174	20.5227	0.0306616		50.2202	9.98238	111.996	2.89958		50.2202	9.98238	90.6041	1.22568
	80.979	9.95105	140.941	2.1988		80.979	9.95105	93.7408	0.632927		80.979	9.95105	44.6002	0.268447		80.979	9.95105	21.7003	0.117637		232.45	28.3775	190.393	0.341436		232.45	28.3775	89.6711	0.151087		232.45	28.3775	41.9742	0.0693158		232.45	28.3775	20.5472	0.0306616		50.3934	9.96853	112.463	2.89958		50.3934	9.96853	90.8016	1.22568
	81.2573	9.93714	141.508	2.1988		81.2573	9.93714	93.9042	0.632927		81.2573	9.93714	44.6696	0.268447		81.2573	9.93714	21.7306	0.117637		233.249	28.3375	190.665	0.341436		233.249	28.3375	89.7918	0.151087		233.249	28.3375	42.0295	0.0693158		233.249	28.3375	20.5717	0.0306616		50.5666	9.95467	112.931	2.89958		50.5666	9.95467	90.9991	1.22568
	81.5355	9.92322	142.076	2.1988		81.5355	9.92322	94.0677	0.632927		81.5355	9.92322	44.7389	0.268486		81.5355	9.92322	21.761	0.117637		234.048	28.2976	190.938	0.341436		234.048	28.2976	89.9125	0.151087		234.048	28.2976	42.0849	0.0693158		234.048	28.2976	20.5962	0.0306616		50.7397	9.94082	113.398	2.89958		50.7397	9.94082	91.1967	1.22568
	81.8138	9.90931	142.653	2.23222		81.8138	9.90931	94.2311	0.632927		81.8138	9.90931	44.8082	0.268495		81.8138	9.90931	21.7914	0.117637		234.847	28.2577	191.211	0.341436		234.847	28.2577	90.0332	0.151087		234.847	28.2577	42.1403	0.0693158		234.847	28.2577	20.6206	0.0306616		50.9129	9.92697	113.871	2.93235		50.9129	9.92697	91.3942	1.22568
	82.0921	9.8954	143.23	2.23534		82.0921	9.8954	94.3946	0.632927		82.0921	9.8954	44.8776	0.268495		82.0921	9.8954	21.8218	0.117637		235.646	28.2177	191.483	0.341436		235.646	28.2177	90.1539	0.151087		235.646	28.2177	42.1956	0.0693158		235.646	28.2177	20.6452	0.0307238		51.0861	9.91311	114.348	2.96226		51.0861	9.91311	91.5917	1.22568
	82.3704	9.88148	143.807	2.23534		82.3704	9.88148	94.5581	0.632927		82.3704	9.88148	44.947	0.268694		82.3704	9.88148	21.8522	0.117814		236.444	28.1778	191.756	0.341436		236.444	28.1778	90.275	0.15161		236.444	28.1778	42.251	0.069321		236.444	28.1778	20.6698	0.0308237		51.2593	9.89926	114.825	2.96226		51.2593	9.89926	91.7893	1.22568
	82.6486	9.86757	144.385	2.23534		82.6486	9.86757	94.7215	0.632927		82.6486	9.86757	45.0164	0.26881		82.6486	9.86757	21.8827	0.118012		237.243	28.1378	192.029	0.341436		237.243	28.1378	90.3961	0.151668		237.243	28.1378	42.3066	0.0696254		237.243	28.1378	20.6944	0.0308237		51.4324	9.88541	115.303	2.96226		51.4324	9.88541	91.9868	1.22568
	82.9269	9.85365	144.962	2.23534		82.9269	9.85365	94.885	0.632927		82.9269	9.85365	45.0858	0.26881		82.9269	9.85365	21.9132	0.118012		238.042	28.0979	192.302	0.341436		238.042	28.0979	90.5173	0.151668		238.042	28.0979	42.3623	0.0696254		238.042	28.0979	20.7191	0.0308237		51.6056	9.87155	115.78	2.96226		51.6056	9.87155	92.1843	1.22568
	83.2052	9.83974	145.539	2.23534		83.2052	9.83974	95.0484	0.632927		83.2052	9.83974	45.1552	0.26881		83.2052	9.83974	21.9437	0.118012		238.841	28.058	192.574	0.341436		238.841	28.058	90.6384	0.151668		238.841	28.058	42.4179	0.0696254		238.841	28.058	20.7437	0.0308237		51.7788	9.8577	116.258	2.96226		51.7788	9.8577	92.3819	1.22568
	83.4835	9.82583	146.117	2.23534		83.4835	9.82583	95.2119	0.632927		83.4835	9.82583	45.2247	0.26881		83.4835	9.82583	21.9742	0.118126		239.64	28.018	192.847	0.341436		239.64	28.018	90.7596	0.151668		239.64	28.018	42.4735	0.0696254		239.64	28.018	20.7683	0.0308237		51.952	9.84384	116.735	2.96226		51.952	9.84384	92.5794	1.22568
	83.7618	9.81191	146.694	2.23534		83.7618	9.81191	95.3753	0.632927		83.7618	9.81191	45.2941	0.26881		83.7618	9.81191	22.0047	0.11821		240.438	27.9781	193.12	0.341436		240.438	27.9781	90.8807	0.151668		240.438	27.9781	42.5291	0.0696254		240.438	27.9781	20.7929	0.0308237		52.1251	9.82999	117.212	2.96226		52.1251	9.82999	92.7769	1.22568
	84.04	9.798	147.271	2.23534		84.04	9.798	95.5388	0.632927		84.04	9.798	45.3635	0.26881		84.04	9.798	22.0352	0.11821		241.237	27.9381	193.393	0.341436		241.237	27.9381	91.0019	0.151668		241.237	27.9381	42.5847	0.0696254		241.237	27.9381	20.8175	0.0308237		52.2983	9.81614	117.69	2.96226		52.2983	9.81614	92.9745	1.22568
	84.3183	9.78408	147.848	2.23534		84.3183	9.78408	95.7023	0.632927		84.3183	9.78408	45.4329	0.26881		84.3183	9.78408	22.0657	0.11821		242.036	27.8982	193.665	0.341436		242.036	27.8982	91.123	0.151668		242.036	27.8982	42.6403	0.0696254		242.036	27.8982	20.8423	0.030977		52.4715	9.80228	118.167	2.96226		52.4715	9.80228	93.169	1.20732
	84.5966	9.77017	148.426	2.23534		84.5966	9.77017	95.8657	0.632927		84.5966	9.77017	45.5023	0.26881		84.5966	9.77017	22.0963	0.118352		242.835	27.8583	193.938	0.341464		242.835	27.8583	91.2443	0.151771		242.835	27.8583	42.696	0.0696254		242.835	27.8583	20.8671	0.0310052		52.6446	9.78843	118.65	2.99523		52.6446	9.78843	93.3575	1.16973
	84.8749	9.75626	149.003	2.23534		84.8749	9.75626	96.028	0.628251		84.8749	9.75626	45.5718	0.26881		84.8749	9.75626	22.1269	0.118419		243.634	27.8183	194.211	0.342123		243.634	27.8183	91.366	0.152345		243.634	27.8183	42.7516	0.0696254		243.634	27.8183	20.8918	0.0310052		52.8178	9.77457	119.138	3.02616		52.8178	9.77457	93.5461	1.16973
	85.1532	9.74234	149.58	2.23534		85.1532	9.74234	96.1887	0.622482		85.1532	9.74234	45.6412	0.26881		85.1532	9.74234	22.1575	0.118419		244.432	27.7784	194.485	0.342123		244.432	27.7784	91.4876	0.152345		244.432	27.7784	42.8072	0.0696254		244.432	27.7784	20.9166	0.0310052		52.991	9.76072	119.625	3.02616		52.991	9.76072	93.7346	1.16973
	85.4314	9.72843	150.158	2.23534		85.4314	9.72843	96.3495	0.622482		85.4314	9.72843	45.7106	0.26881		85.4314	9.72843	22.1881	0.118419		245.231	27.7384	194.758	0.342123		245.231	27.7384	91.6093	0.152345		245.231	27.7384	42.863	0.0698383		245.231	27.7384	20.9414	0.0310052		53.1642	9.74687	120.113	3.02616		53.1642	9.74687	93.9231	1.16973
	85.7097	9.71451	150.735	2.23534		85.7097	9.71451	96.5103	0.622482		85.7097	9.71451	45.78	0.26881		85.7097	9.71451	22.2187	0.118592		246.03	27.6985	195.031	0.342123		246.03	27.6985	91.731	0.152345		246.03	27.6985	42.9189	0.0700463		246.03	27.6985	20.9661	0.0310052		53.3373	9.73301	120.601	3.02616		53.3373	9.73301	94.1116	1.16973
	85.988	9.7006	151.312	2.23534		85.988	9.7006	96.671	0.622482		85.988	9.7006	45.8495	0.26881		85.988	9.7006	22.2493	0.118641		246.829	27.6586	195.305	0.342123		246.829	27.6586	91.8527	0.152345		246.829	27.6586	42.9749	0.0700463		246.829	27.6586	20.9909	0.0310052		53.5105	9.71916	121.088	3.02616		53.5105	9.71916	94.3001	1.16973
	86.2663	9.68669	151.892	2.24453		86.2663	9.68669	96.8318	0.622482		86.2663	9.68669	45.9189	0.26881		86.2663	9.68669	22.28	0.118641		247.628	27.6186	195.578	0.342123		247.628	27.6186	91.9744	0.152345		247.628	27.6186	43.0308	0.0700463		247.628	27.6186	21.0157	0.0310643		53.6837	9.70531	121.576	3.02616		53.6837	9.70531	94.4886	1.16973
	86.5445	9.67277	152.479	2.27516		86.5445	9.67277	96.9925	0.622482		86.5445	9.67277	45.9883	0.26881		86.5445	9.67277	22.3106	0.118641		248.426	27.5787	195.851	0.342123		248.426	27.5787	92.0961	0.152345		248.426	27.5787	43.0868	0.0700463		248.426	27.5787	21.0406	0.0311985		53.8569	9.69145	122.064	3.02616		53.8569	9.69145	94.6772	1.16973
	86.8228	9.65886	153.067	2.27516		86.8228	9.65886	97.1533	0.622482		86.8228	9.65886	46.0577	0.268852		86.8228	9.65886	22.3413	0.11896		249.225	27.5387	196.124	0.342123		249.225	27.5387	92.2178	0.152345		249.225	27.5387	43.1427	0.0700463		249.225	27.5387	21.0655	0.0311985		54.03	9.6776	122.551	3.02616		54.03	9.6776	94.8657	1.16973
	87.1011	9.64494	153.655	2.27516		87.1011	9.64494	97.3141	0.622482		87.1011	9.64494	46.1273	0.269351		87.1011	9.64494	22.3721	0.119002		250.024	27.4988	196.398	0.342123		250.024	27.4988	92.3397	0.152645		250.024	27.4988	43.1987	0.0700463		250.024	27.4988	21.0905	0.0311985		54.2032	9.66374	123.039	3.02616		54.2032	9.66374	95.0542	1.16973
	87.3794	9.63103	154.242	2.27516		87.3794	9.63103	97.4748	0.622482		87.3794	9.63103	46.1969	0.269351		87.3794	9.63103	22.4028	0.119002		250.823	27.4589	196.671	0.342123		250.823	27.4589	92.462	0.153091		250.823	27.4589	43.2546	0.0700463		250.823	27.4589	21.1154	0.0311985		54.3764	9.64989	123.535	3.07572		54.3764	9.64989	95.2427	1.16973
	87.6577	9.61712	154.83	2.27516		87.6577	9.61712	97.6356	0.622482		87.6577	9.61712	46.2664	0.269351		87.6577	9.61712	22.4335	0.119002		251.622	27.4189	196.944	0.342123		251.622	27.4189	92.5843	0.153091		251.622	27.4189	43.3106	0.0700463		251.622	27.4189	21.1403	0.0311985		54.5495	9.63604	124.038	3.12351		54.5495	9.63604	95.4312	1.16973
	87.9359	9.6032	155.417	2.27516		87.9359	9.6032	97.7963	0.622482		87.9359	9.6032	46.336	0.269351		87.9359	9.6032	22.4643	0.119002		252.42	27.379	197.218	0.342123		252.42	27.379	92.7066	0.153091		252.42	27.379	43.3666	0.0700463		252.42	27.379	21.1652	0.0311985		54.7227	9.62218	124.542	3.12351		54.7227	9.62218	95.6197	1.16973
	88.2142	9.58929	156.005	2.27516		88.2142	9.58929	97.9571	0.622482		88.2142	9.58929	46.4056	0.269392		88.2142	9.58929	22.495	0.119002		253.219	27.339	197.491	0.342123		253.219	27.339	92.8289	0.153091		253.219	27.339	43.4225	0.0700463		253.219	27.339	21.1902	0.0311985		54.8959	9.60833	125.045	3.12351		54.8959	9.60833	95.8082	1.16973
	88.4925	9.57538	156.592	2.27516		88.4925	9.57538	98.1179	0.622482		88.4925	9.57538	46.4752	0.269716		88.4925	9.57538	22.5257	0.119002		254.018	27.2991	197.764	0.342123		254.018	27.2991	92.9512	0.153091		254.018	27.2991	43.4788	0.0705383		254.018	27.2991	21.2152	0.0313546		55.0691	9.59447	125.548	3.12351		55.0691	9.59447	95.9931	1.14691
	88.7708	9.56146	157.18	2.27516		88.7708	9.56146	98.2786	0.622482		88.7708	9.56146	46.5449	0.269716		88.7708	9.56146	22.5565	0.119019		254.817	27.2592	198.037	0.342123		254.817	27.2592	93.0735	0.153091		254.817	27.2592	43.5352	0.0705409		254.817	27.2592	21.2403	0.0314022		55.2422	9.58062	126.052	3.12351		55.2422	9.58062	96.1745	1.12568
	89.049	9.54755	157.768	2.27516		89.049	9.54755	98.4394	0.622482		89.049	9.54755	46.6145	0.269716		89.049	9.54755	22.5873	0.11952		255.616	27.2192	198.311	0.342123		255.616	27.2192	93.1958	0.153091		255.616	27.2192	43.5915	0.0705409		255.616	27.2192	21.2654	0.0314022		55.4154	9.56677	126.555	3.12351		55.4154	9.56677	96.3559	1.12568
	89.3273	9.53363	158.355	2.27516		89.3273	9.53363	98.6002	0.622482		89.3273	9.53363	46.6842	0.269716		89.3273	9.53363	22.6182	0.11952		256.414	27.1793	198.585	0.343439		256.414	27.1793	93.318	0.153091		256.414	27.1793	43.6479	0.0705409		256.414	27.1793	21.2905	0.0314022		55.5886	9.55291	127.059	3.12351		55.5886	9.55291	96.5373	1.12568
	89.6056	9.51972	158.943	2.27516		89.6056	9.51972	98.7609	0.622482		89.6056	9.51972	46.7539	0.269776		89.6056	9.51972	22.6491	0.11952		257.213	27.1393	198.86	0.343869		257.213	27.1393	93.4408	0.153619		257.213	27.1393	43.7042	0.0705409		257.213	27.1393	21.3155	0.0314022		55.7618	9.53906	127.562	3.12351		55.7618	9.53906	96.7187	1.12568
	89.8839	9.50581	159.53	2.27516		89.8839	9.50581	98.9217	0.622482		89.8839	9.50581	46.8236	0.270126		89.8839	9.50581	22.6799	0.11952		258.012	27.0994	199.134	0.343869		258.012	27.0994	93.5637	0.153898		258.012	27.0994	43.7606	0.0705409		258.012	27.0994	21.3406	0.0314022		55.9349	9.52521	128.065	3.12351		55.9349	9.52521	96.9002	1.12568
	90.1622	9.49189	160.118	2.27516		90.1622	9.49189	99.0822	0.621709		90.1622	9.49189	46.8934	0.270126		90.1622	9.49189	22.7108	0.11952		258.811	27.0595	199.409	0.343869		258.811	27.0595	93.6866	0.153898		258.811	27.0595	43.8169	0.0705409		258.811	27.0595	21.3657	0.0314022		56.1081	9.51135	128.569	3.12351		56.1081	9.51135	97.0816	1.12568
	90.4404	9.47798	160.706	2.27516		90.4404	9.47798	99.2419	0.618078		90.4404	9.47798	46.9631	0.270126		90.4404	9.47798	22.7417	0.11952		259.61	27.0195	199.684	0.343869		259.61	27.0195	93.8096	0.153898		259.61	27.0195	43.8733	0.0705409		259.61	27.0195	21.3908	0.0314679		56.2813	9.4975	129.072	3.12351		56.2813	9.4975	97.263	1.12568
	90.7187	9.46406	161.293	2.27516		90.7187	9.46406	99.4015	0.618078		90.7187	9.46406	47.0329	0.270126		90.7187	9.46406	22.7725	0.11952		260.408	26.9796	199.959	0.343869		260.408	26.9796	93.9325	0.153898		260.408	26.9796	43.9296	0.0705409		260.408	26.9796	21.4162	0.0316917		56.4545	9.48364	129.576	3.12351		56.4545	9.48364	97.4444	1.12568
	90.997	9.45015	161.885	2.29186		90.997	9.45015	99.5611	0.618078		90.997	9.45015	47.1027	0.27021		90.997	9.45015	22.8034	0.119625		261.207	26.9396	200.233	0.343869		261.207	26.9396	94.0554	0.153898		261.207	26.9396	43.986	0.0705409		261.207	26.9396	21.4415	0.0316917		56.6276	9.46979	130.079	3.12351		56.6276	9.46979	97.6258	1.12568
	91.2753	9.43624	162.48	2.30568		91.2753	9.43624	99.7207	0.618078		91.2753	9.43624	47.1726	0.270594		91.2753	9.43624	22.8344	0.120096		262.006	26.8997	200.508	0.343869		262.006	26.8997	94.1784	0.153898		262.006	26.8997	44.0425	0.0707928		262.006	26.8997	21.4668	0.0316917		56.8008	9.45594	130.582	3.12351		56.8008	9.45594	97.8072	1.12568
	91.5536	9.42232	163.076	2.30568		91.5536	9.42232	99.8804	0.618078		91.5536	9.42232	47.2425	0.270594		91.5536	9.42232	22.8655	0.120096		262.805	26.8598	200.783	0.343869		262.805	26.8598	94.3013	0.153898		262.805	26.8598	44.0993	0.0710619		262.805	26.8598	21.4921	0.0316917		56.974	9.44208	131.086	3.12351		56.974	9.44208	97.9886	1.12568
	91.8318	9.40841	163.671	2.30568		91.8318	9.40841	100.04	0.618078		91.8318	9.40841	47.3123	0.270594		91.8318	9.40841	22.8965	0.120096		263.604	26.8198	201.057	0.343869		263.604	26.8198	94.4244	0.154059		263.604	26.8198	44.1561	0.0710619		263.604	26.8198	21.5174	0.0316917		57.1471	9.42823	131.589	3.12351		57.1471	9.42823	98.1701	1.12568
	92.1101	9.39449	164.267	2.30568		92.1101	9.39449	100.2	0.618078		92.1101	9.39449	47.3822	0.270594		92.1101	9.39449	22.9275	0.120096		264.402	26.7799	201.332	0.343869		264.402	26.7799	94.548	0.154777		264.402	26.7799	44.2128	0.0710619		264.402	26.7799	21.5427	0.0316917		57.3203	9.41437	132.092	3.12351		57.3203	9.41437	98.3515	1.12568
	92.3884	9.38058	164.862	2.30568		92.3884	9.38058	100.359	0.618078		92.3884	9.38058	47.4521	0.270744		92.3884	9.38058	22.9585	0.120096		265.201	26.7399	201.607	0.343869		265.201	26.7399	94.6716	0.154777		265.201	26.7399	44.2696	0.0710619		265.201	26.7399	21.568	0.0316917		57.4935	9.40052	132.596	3.12351		57.4935	9.40052	98.5329	1.12568
	92.6667	9.36667	165.458	2.30568		92.6667	9.36667	100.519	0.618078		92.6667	9.36667	47.5222	0.271293		92.6667	9.36667	22.9895	0.120096		266	26.7	201.881	0.343869		266	26.7	94.7953	0.154777		266	26.7	44.3264	0.0710619		266	26.7	21.5934	0.0316917		57.6667	9.38667	133.099	3.12351		57.6667	9.38667	98.7106	1.10253
	92.9449	9.35275	166.053	2.30568		92.9449	9.35275	100.678	0.618078		92.9449	9.35275	47.5923	0.271293		92.9449	9.35275	23.0205	0.120096		266.799	26.6601	202.156	0.343869		266.799	26.6601	94.9189	0.154777		266.799	26.6601	44.3831	0.0710619		266.799	26.6601	21.6187	0.0316917		57.8398	9.37281	133.618	3.21927		57.8398	9.37281	98.8867	1.09299
	93.2232	9.33884	166.649	2.30568		93.2232	9.33884	100.838	0.618078		93.2232	9.33884	47.6623	0.271293		93.2232	9.33884	23.0516	0.120302		267.598	26.6201	202.431	0.343869		267.598	26.6201	95.0425	0.154777		267.598	26.6201	44.4399	0.0710619		267.598	26.6201	21.644	0.0316917		58.013	9.35896	134.143	3.25525		58.013	9.35896	99.0629	1.09299
	93.5015	9.32492	167.244	2.30568		93.5015	9.32492	100.998	0.618078		93.5015	9.32492	47.7324	0.271293		93.5015	9.32492	23.0828	0.120722		268.396	26.5802	202.705	0.343869		268.396	26.5802	95.1662	0.154777		268.396	26.5802	44.4966	0.0710619		268.396	26.5802	21.6693	0.0316917		58.1862	9.34511	134.667	3.25525		58.1862	9.34511	99.239	1.09299
	93.7798	9.31101	167.84	2.30568		93.7798	9.31101	101.157	0.618078		93.7798	9.31101	47.8025	0.271293		93.7798	9.31101	23.114	0.120722		269.195	26.5402	202.981	0.345112		269.195	26.5402	95.2898	0.154777		269.195	26.5402	44.5534	0.0710619		269.195	26.5402	21.6946	0.0316917		58.3594	9.33125	135.192	3.25525		58.3594	9.33125	99.4152	1.09299
	94.0581	9.2971	168.435	2.30568		94.0581	9.2971	101.317	0.618078		94.0581	9.2971	47.8725	0.271293		94.0581	9.2971	23.1451	0.120722		269.994	26.5003	203.258	0.346528		269.994	26.5003	95.4134	0.154777		269.994	26.5003	44.6102	0.0710619		269.994	26.5003	21.7201	0.0319511		58.5325	9.3174	135.717	3.25525		58.5325	9.3174	99.5913	1.09299
	94.3363	9.28318	169.031	2.30568		94.3363	9.28318	101.477	0.618078		94.3363	9.28318	47.9426	0.271293		94.3363	9.28318	23.1763	0.120722		270.793	26.4604	203.535	0.346528		270.793	26.4604	95.5376	0.155451		270.793	26.4604	44.6677	0.0719962		270.793	26.4604	21.7458	0.0320748		58.7057	9.30354	136.241	3.25525		58.7057	9.30354	99.7675	1.09299
	94.6146	9.26927	169.626	2.30568		94.6146	9.26927	101.636	0.618078		94.6146	9.26927	48.0127	0.271547		94.6146	9.26927	23.2075	0.120722		271.592	26.4204	203.811	0.346528		271.592	26.4204	95.662	0.155723		271.592	26.4204	44.7252	0.0720226		271.592	26.4204	21.7714	0.0320748		58.8789	9.28969	136.766	3.25525		58.8789	9.28969	99.9436	1.09299
	94.8929	9.25536	170.221	2.30568		94.8929	9.25536	101.796	0.618078		94.8929	9.25536	48.083	0.27226		94.8929	9.25536	23.2387	0.120722		272.39	26.3805	204.088	0.346528		272.39	26.3805	95.7864	0.155723		272.39	26.3805	44.7827	0.0720226		272.39	26.3805	21.797	0.0320748		59.0521	9.27584	137.29	3.25525		59.0521	9.27584	100.12	1.09299
	95.1712	9.24144	170.817	2.30568		95.1712	9.24144	101.955	0.618078		95.1712	9.24144	48.1533	0.27226		95.1712	9.24144	23.2698	0.120722		273.189	26.3405	204.365	0.346528		273.189	26.3405	95.9108	0.155723		273.189	26.3405	44.8403	0.0720226		273.189	26.3405	21.8226	0.0320748		59.2252	9.26198	137.815	3.25525		59.2252	9.26198	100.296	1.09299
	95.4494	9.22753	171.412	2.30568		95.4494	9.22753	102.115	0.618078		95.4494	9.22753	48.2237	0.27226		95.4494	9.22753	23.3011	0.121119		273.988	26.3006	204.642	0.346528		273.988	26.3006	96.0352	0.155723		273.988	26.3006	44.8978	0.0720226		273.988	26.3006	21.8483	0.0320748		59.3984	9.24813	138.34	3.25525		59.3984	9.24813	100.472	1.09299
	95.7277	9.21361	172.012	2.32227		95.7277	9.21361	102.275	0.617761		95.7277	9.21361	48.294	0.27226		95.7277	9.21361	23.3325	0.121554		274.787	26.2607	204.919	0.346528		274.787	26.2607	96.1596	0.155723		274.787	26.2607	44.9553	0.0720226		274.787	26.2607	21.8739	0.0320748		59.5716	9.23427	138.864	3.25525		59.5716	9.23427	100.648	1.09299
	96.006	9.1997	172.613	2.32489		96.006	9.1997	102.434	0.617727		96.006	9.1997	48.3643	0.27226		96.006	9.1997	23.3639	0.121554		275.586	26.2207	205.195	0.346528		275.586	26.2207	96.284	0.155723		275.586	26.2207	45.0129	0.0720226		275.586	26.2207	21.8995	0.0320748		59.7447	9.22042	139.389	3.25525		59.7447	9.22042	100.824	1.09299
	96.2843	9.18579	173.213	2.32489		96.2843	9.18579	102.594	0.617727		96.2843	9.18579	48.4346	0.27226		96.2843	9.18579	23.3953	0.121554		276.384	26.1808	205.472	0.346528		276.384	26.1808	96.4084	0.155723		276.384	26.1808	45.0704	0.0720226		276.384	26.1808	21.9251	0.0320748		59.9179	9.20657	139.914	3.25525		59.9179	9.20657	101.001	1.09299
	96.5626	9.17187	173.813	2.32489		96.5626	9.17187	102.753	0.617727		96.5626	9.17187	48.5049	0.27226		96.5626	9.17187	23.4267	0.121554		277.183	26.1408	205.749	0.346528		277.183	26.1408	96.5329	0.155975		277.183	26.1408	45.1279	0.0720226		277.183	26.1408	21.9507	0.0320748		60.0911	9.19271	140.438	3.25525		60.0911	9.19271	101.177	1.09299
	96.8408	9.15796	174.414	2.32489		96.8408	9.15796	102.913	0.617727		96.8408	9.15796	48.5753	0.272608		96.8408	9.15796	23.4581	0.121554		277.982	26.1009	206.026	0.346528		277.982	26.1009	96.6582	0.156763		277.982	26.1009	45.1855	0.0720226		277.982	26.1009	21.9764	0.0320748		60.2643	9.17886	140.963	3.25525		60.2643	9.17886	101.35	1.0726
	97.1191	9.14404	175.014	2.32489		97.1191	9.14404	103.072	0.617727		97.1191	9.14404	48.6459	0.27338		97.1191	9.14404	23.4895	0.121554		278.781	26.061	206.303	0.346528		278.781	26.061	96.7834	0.156763		278.781	26.061	45.243	0.0720226		278.781	26.061	22.002	0.0320748		60.4374	9.16501	141.487	3.25525		60.4374	9.16501	101.522	1.07029
	97.3974	9.13013	175.615	2.32489		97.3974	9.13013	103.232	0.617727		97.3974	9.13013	48.7165	0.27338		97.3974	9.13013	23.5209	0.121554		279.58	26.021	206.579	0.346528		279.58	26.021	96.9086	0.156763		279.58	26.021	45.3005	0.0720226		279.58	26.021	22.0276	0.0321285		60.6106	9.15115	142.012	3.25525		60.6106	9.15115	101.694	1.07029
	97.6757	9.11622	176.215	2.32489		97.6757	9.11622	103.391	0.617727		97.6757	9.11622	48.7871	0.27338		97.6757	9.11622	23.5523	0.121554		280.378	25.9811	206.856	0.346528		280.378	25.9811	97.0338	0.156763		280.378	25.9811	45.3581	0.0720226		280.378	25.9811	22.0536	0.0324983		60.7838	9.1373	142.537	3.25525		60.7838	9.1373	101.867	1.07029
	97.954	9.1023	176.816	2.32489		97.954	9.1023	103.551	0.617727		97.954	9.1023	48.8577	0.27338		97.954	9.1023	23.5837	0.121554		281.177	25.9411	207.133	0.346528		281.177	25.9411	97.1591	0.156763		281.177	25.9411	45.4156	0.0720226		281.177	25.9411	22.0796	0.0324983		60.957	9.12344	143.061	3.25525		60.957	9.12344	102.039	1.07029
	98.2322	9.08839	177.416	2.32489		98.2322	9.08839	103.71	0.617727		98.2322	9.08839	48.9283	0.27338		98.2322	9.08839	23.6151	0.121554		281.976	25.9012	207.41	0.347161		281.976	25.9012	97.2843	0.156763		281.976	25.9012	45.4731	0.0720226		281.976	25.9012	22.1055	0.0324983		61.1301	9.10959	143.586	3.25525		61.1301	9.10959	102.212	1.07029
	98.5105	9.07447	178.016	2.32489		98.5105	9.07447	103.87	0.617727		98.5105	9.07447	48.9989	0.27338		98.5105	9.07447	23.6465	0.121952		282.775	25.8613	207.69	0.350026		282.775	25.8613	97.4095	0.156763		282.775	25.8613	45.5307	0.0720226		282.775	25.8613	22.1315	0.0324983		61.3033	9.09574	144.131	3.38122		61.3033	9.09574	102.384	1.07029
	98.7888	9.06056	178.617	2.32489		98.7888	9.06056	104.029	0.617727		98.7888	9.06056	49.0695	0.27338		98.7888	9.06056	23.6782	0.122599		283.574	25.8213	207.97	0.350026		283.574	25.8213	97.5347	0.156763		283.574	25.8213	45.5882	0.0720226		283.574	25.8213	22.1574	0.0324983		61.4765	9.08188	144.677	3.38859		61.4765	9.08188	102.557	1.07029
	99.0671	9.04665	179.217	2.32489		99.0671	9.04665	104.189	0.617727		99.0671	9.04665	49.1403	0.273827		99.0671	9.04665	23.7099	0.122599		284.372	25.7814	208.249	0.350026		284.372	25.7814	97.6611	0.158223		284.372	25.7814	45.6457	0.0720226		284.372	25.7814	22.1834	0.0324983		61.6496	9.06803	145.223	3.38859		61.6496	9.06803	102.729	1.07029
	99.3453	9.03273	179.818	2.32489		99.3453	9.03273	104.349	0.617727		99.3453	9.03273	49.2112	0.274625		99.3453	9.03273	23.7415	0.122599		285.171	25.7414	208.529	0.350026		285.171	25.7414	97.7879	0.158655		285.171	25.7414	45.7033	0.0720226		285.171	25.7414	22.2094	0.0324983		61.8228	9.05417	145.769	3.38859		61.8228	9.05417	102.902	1.07029
	99.6236	9.01882	180.418	2.32489		99.6236	9.01882	104.508	0.617727		99.6236	9.01882	49.2821	0.274625		99.6236	9.01882	23.7732	0.122599		285.97	25.7015	208.808	0.350026		285.97	25.7015	97.9146	0.158655		285.97	25.7015	45.7608	0.0720226		285.97	25.7015	22.2353	0.0324983		61.996	9.04032	146.315	3.38859		61.996	9.04032	103.074	1.07029
	99.9019	9.0049	181.018	2.32489		99.9019	9.0049	104.668	0.617727		99.9019	9.0049	49.353	0.274625		99.9019	9.0049	23.8049	0.122599		286.769	25.6616	209.088	0.350026		286.769	25.6616	98.0413	0.158655		286.769	25.6616	45.8183	0.0720226		286.769	25.6616	22.2613	0.0324983		62.1692	9.02647	146.861	3.38859		62.1692	9.02647	103.247	1.07029
	100.18	8.99099	181.619	2.32602		100.18	8.99099	104.827	0.617727		100.18	8.99099	49.4239	0.274625		100.18	8.99099	23.8365	0.122599		287.568	25.6216	209.368	0.350026		287.568	25.6216	98.1681	0.158655		287.568	25.6216	45.8758	0.0720226		287.568	25.6216	22.2872	0.0324983		62.3423	9.01261	147.407	3.38859		62.3423	9.01261	103.419	1.07029
	100.458	8.97708	182.221	2.33119		100.458	8.97708	104.987	0.617727		100.458	8.97708	49.4949	0.274625		100.458	8.97708	23.8682	0.122599		288.366	25.5817	209.647	0.350026		288.366	25.5817	98.2948	0.158655		288.366	25.5817	45.9335	0.0721472		288.366	25.5817	22.3132	0.0324983		62.5155	8.99876	147.954	3.38859		62.5155	8.99876	103.592	1.07029
	100.737	8.96316	182.823	2.33119		100.737	8.96316	105.146	0.617727		100.737	8.96316	49.5658	0.274625		100.737	8.96316	23.8998	0.122599		289.165	25.5417	209.927	0.350026		289.165	25.5417	98.4215	0.158655		289.165	25.5417	45.9918	0.0729692		289.165	25.5417	22.3392	0.0324983		62.6887	8.9849	148.5	3.38859		62.6887	8.9849	103.764	1.06902
	101.015	8.94925	183.425	2.33119		101.015	8.94925	105.306	0.619628		101.015	8.94925	49.6367	0.274625		101.015	8.94925	23.9315	0.122599		289.964	25.5018	210.206	0.350026		289.964	25.5018	98.5483	0.158655		289.964	25.5018	46.0501	0.0729692		289.964	25.5018	22.3653	0.032757		62.8619	8.97105	149.046	3.38859		62.8619	8.97105	103.934	1.0559
	101.293	8.93534	184.027	2.33119		101.293	8.93534	105.467	0.620739		101.293	8.93534	49.7078	0.275253		101.293	8.93534	23.9632	0.122599		290.763	25.4619	210.486	0.350026		290.763	25.4619	98.675	0.158655		290.763	25.4619	46.1083	0.0729692		290.763	25.4619	22.3916	0.0329468		63.035	8.9572	149.592	3.38859		63.035	8.9572	104.104	1.0559
	101.572	8.92142	184.629	2.33119		101.572	8.92142	105.627	0.620739		101.572	8.92142	49.7791	0.276168		101.572	8.92142	23.9949	0.122937		291.562	25.4219	210.766	0.350026		291.562	25.4219	98.8017	0.158655		291.562	25.4219	46.1666	0.0729692		291.562	25.4219	22.418	0.0329468		63.2082	8.94334	150.138	3.38859		63.2082	8.94334	104.275	1.0559
	101.85	8.90751	185.231	2.33119		101.85	8.90751	105.787	0.620739		101.85	8.90751	49.8505	0.276168		101.85	8.90751	24.0269	0.123785		292.36	25.382	211.045	0.350026		292.36	25.382	98.9285	0.158655		292.36	25.382	46.2249	0.0729692		292.36	25.382	22.4443	0.0329468		63.3814	8.92949	150.684	3.38859		63.3814	8.92949	104.445	1.0559
	102.128	8.89359	185.834	2.33119		102.128	8.89359	105.947	0.620739		102.128	8.89359	49.9218	0.276168		102.128	8.89359	24.0589	0.123785		293.159	25.342	211.325	0.350026		293.159	25.342	99.0552	0.158655		293.159	25.342	46.2832	0.0729692		293.159	25.342	22.4706	0.0329468		63.5546	8.91564	151.23	3.38859		63.5546	8.91564	104.615	1.0559
	102.406	8.87968	186.436	2.33119		102.406	8.87968	106.108	0.620739		102.406	8.87968	49.9931	0.276168		102.406	8.87968	24.0908	0.123785		293.958	25.3021	211.604	0.350026		293.958	25.3021	99.1819	0.158655		293.958	25.3021	46.3416	0.0731037		293.958	25.3021	22.4969	0.0329468		63.7277	8.90178	151.776	3.38859		63.7277	8.90178	104.785	1.0559
	102.685	8.86577	187.038	2.33119		102.685	8.86577	106.268	0.620739		102.685	8.86577	50.0644	0.276168		102.685	8.86577	24.1228	0.123785		294.757	25.2622	211.884	0.350026		294.757	25.2622	99.3087	0.158655		294.757	25.2622	46.4003	0.0734509		294.757	25.2622	22.5232	0.0329468		63.9009	8.88793	152.322	3.38859		63.9009	8.88793	104.955	1.0559
	102.963	8.85185	187.64	2.33119		102.963	8.85185	106.428	0.620739		102.963	8.85185	50.1357	0.276168		102.963	8.85185	24.1548	0.123785		295.556	25.2222	212.167	0.353856		295.556	25.2222	99.4354	0.158655		295.556	25.2222	46.4589	0.0734509		295.556	25.2222	22.5496	0.0329468		64.0741	8.87407	152.869	3.38859		64.0741	8.87407	105.126	1.0559
	103.241	8.83794	188.242	2.33119		103.241	8.83794	106.589	0.620739		103.241	8.83794	50.2071	0.276168		103.241	8.83794	24.1867	0.123785		296.354	25.1823	212.45	0.354307		296.354	25.1823	99.5621	0.158655		296.354	25.1823	46.5176	0.0734509		296.354	25.1823	22.5759	0.0329468		64.2472	8.86022	153.415	3.38859		64.2472	8.86022	105.296	1.0559
	103.52	8.82402	188.844	2.33119		103.52	8.82402	106.749	0.620739		103.52	8.82402	50.2784	0.276168		103.52	8.82402	24.2187	0.123785		297.153	25.1423	212.733	0.354307		297.153	25.1423	99.6889	0.158655		297.153	25.1423	46.5763	0.0734509		297.153	25.1423	22.6022	0.0329468		64.4204	8.84637	153.961	3.38859		64.4204	8.84637	105.466	1.0559
	103.798	8.81011	189.446	2.33119		103.798	8.81011	106.909	0.620739		103.798	8.81011	50.3497	0.276226		103.798	8.81011	24.2507	0.123785		297.952	25.1024	213.016	0.354307		297.952	25.1024	99.8156	0.158655		297.952	25.1024	46.635	0.0734509		297.952	25.1024	22.6285	0.0329468		64.5936	8.83251	154.51	3.41018		64.5936	8.83251	105.636	1.0559
	104.076	8.7962	190.048	2.33119		104.076	8.7962	107.07	0.620739		104.076	8.7962	50.4215	0.277974		104.076	8.7962	24.2826	0.123785		298.751	25.0625	213.299	0.354307		298.751	25.0625	99.9423	0.158655		298.751	25.0625	46.6936	0.0734509		298.751	25.0625	22.6548	0.0329468		64.7668	8.81866	155.078	3.52139		64.7668	8.81866	105.806	1.0559
	104.354	8.78228	190.65	2.33119		104.354	8.78228	107.23	0.620739		104.354	8.78228	50.4933	0.277974		104.354	8.78228	24.3146	0.123785		299.55	25.0225	213.582	0.354307		299.55	25.0225	100.069	0.158955		299.55	25.0225	46.7525	0.0736634		299.55	25.0225	22.6811	0.0329587		64.9399	8.8048	155.645	3.52139		64.9399	8.8048	105.976	1.0559
	104.633	8.76837	191.252	2.33119		104.633	8.76837	107.39	0.620739		104.633	8.76837	50.5651	0.277974		104.633	8.76837	24.3466	0.124024		300.348	24.9826	213.865	0.354307		300.348	24.9826	100.198	0.160523		300.348	24.9826	46.8115	0.0739486		300.348	24.9826	22.7078	0.0333918		65.1131	8.79095	156.213	3.52139		65.1131	8.79095	106.147	1.0559
	104.911	8.75445	191.853	2.32757		104.911	8.75445	107.551	0.620739		104.911	8.75445	50.6369	0.277974		104.911	8.75445	24.3789	0.125048		301.147	24.9426	214.148	0.354307		301.147	24.9426	100.326	0.160523		301.147	24.9426	46.8706	0.0739486		301.147	24.9426	22.7345	0.0333918		65.2863	8.7771	156.78	3.52139		65.2863	8.7771	106.316	1.05387
	105.189	8.74054	192.453	2.32389		105.189	8.74054	107.711	0.620739		105.189	8.74054	50.7087	0.277974		105.189	8.74054	24.4112	0.125048		301.946	24.9027	214.431	0.354307		301.946	24.9027	100.454	0.160523		301.946	24.9027	46.9297	0.0739486		301.946	24.9027	22.7612	0.0333918		65.4595	8.76324	157.348	3.52139		65.4595	8.76324	106.485	1.04859
	105.467	8.72663	193.053	2.32389		105.467	8.72663	107.871	0.620739		105.467	8.72663	50.7805	0.277974		105.467	8.72663	24.4435	0.125048		302.745	24.8628	214.714	0.354307		302.745	24.8628	100.582	0.160523		302.745	24.8628	46.9888	0.0739486		302.745	24.8628	22.7878	0.0333918		65.6326	8.74939	157.915	3.52139		65.6326	8.74939	106.654	1.04859
	105.746	8.71271	193.654	2.32389		105.746	8.71271	108.032	0.620739		105.746	8.71271	50.8522	0.277974		105.746	8.71271	24.4758	0.125048		303.544	24.8228	214.997	0.354307		303.544	24.8228	100.71	0.160523		303.544	24.8228	47.0478	0.0739486		303.544	24.8228	22.8145	0.0333918		65.8058	8.73554	158.483	3.52139		65.8058	8.73554	106.823	1.04859
	106.024	8.6988	194.254	2.32389		106.024	8.6988	108.192	0.620739		106.024	8.6988	50.924	0.277974		106.024	8.6988	24.5081	0.125048		304.342	24.7829	215.28	0.354307		304.342	24.7829	100.839	0.160786		304.342	24.7829	47.1069	0.0739486		304.342	24.7829	22.8412	0.0333918		65.979	8.72168	159.05	3.52139		65.979	8.72168	106.992	1.04859
	106.302	8.68488	194.854	2.32389		106.302	8.68488	108.353	0.622933		106.302	8.68488	50.9958	0.277974		106.302	8.68488	24.5404	0.125048		305.141	24.7429	215.563	0.354307		305.141	24.7429	100.968	0.161471		305.141	24.7429	47.1662	0.0742529		305.141	24.7429	22.8679	0.0333918		66.1522	8.70783	159.618	3.52139		66.1522	8.70783	107.161	1.04859
	106.581	8.67097	195.454	2.32389		106.581	8.67097	108.515	0.626853		106.581	8.67097	51.068	0.279308		106.581	8.67097	24.5727	0.125048		305.94	24.703	215.846	0.354307		305.94	24.703	101.097	0.161471		305.94	24.703	47.2257	0.074478		305.94	24.703	22.8945	0.0333918		66.3253	8.69397	160.185	3.52139		66.3253	8.69397	107.33	1.04859
	106.859	8.65706	196.054	2.32389		106.859	8.65706	108.677	0.626853		106.859	8.65706	51.1403	0.280003		106.859	8.65706	24.605	0.125048		306.739	24.6631	216.129	0.354307		306.739	24.6631	101.226	0.161471		306.739	24.6631	47.2852	0.074478		306.739	24.6631	22.9212	0.0333918		66.4985	8.68012	160.753	3.52139		66.4985	8.68012	107.499	1.04859
	107.137	8.64314	196.654	2.32389		107.137	8.64314	108.838	0.626853		107.137	8.64314	51.2126	0.280003		107.137	8.64314	24.6373	0.125048		307.538	24.6231	216.412	0.354307		307.538	24.6231	101.355	0.161471		307.538	24.6231	47.3447	0.074478		307.538	24.6231	22.9479	0.0333918		66.6717	8.66627	161.32	3.52139		66.6717	8.66627	107.668	1.04859
	107.415	8.62923	197.255	2.32389		107.415	8.62923	109	0.626853		107.415	8.62923	51.2849	0.280003		107.415	8.62923	24.6696	0.125048		308.336	24.5832	216.698	0.357996		308.336	24.5832	101.484	0.161471		308.336	24.5832	47.4042	0.074478		308.336	24.5832	22.9747	0.0335693		66.8448	8.65241	161.888	3.52139		66.8448	8.65241	107.837	1.04859
	107.694	8.61532	197.855	2.32389		107.694	8.61532	109.162	0.626853		107.694	8.61532	51.3572	0.280003		107.694	8.61532	24.7019	0.125162		309.135	24.5432	216.986	0.360371		309.135	24.5432	101.613	0.161854		309.135	24.5432	47.4637	0.074478		309.135	24.5432	23.0017	0.0338253		67.018	8.63856	162.455	3.52139		67.018	8.63856	108.006	1.04859
	107.972	8.6014	198.455	2.32389		107.972	8.6014	109.324	0.626853		107.972	8.6014	51.4295	0.280003		107.972	8.6014	24.7345	0.126273		309.934	24.5033	217.274	0.360371		309.934	24.5033	101.743	0.162443		309.934	24.5033	47.5232	0.074478		309.934	24.5033	23.0287	0.0338253		67.1912	8.6247	163.023	3.52139		67.1912	8.6247	108.175	1.04859
	108.25	8.58749	199.055	2.32389		108.25	8.58749	109.486	0.626853		108.25	8.58749	51.5018	0.280003		108.25	8.58749	24.7671	0.126273		310.733	24.4634	217.562	0.360371		310.733	24.4634	101.873	0.162443		310.733	24.4634	47.583	0.074847		310.733	24.4634	23.0558	0.0338253		67.3644	8.61085	163.591	3.52139		67.3644	8.61085	108.344	1.04859
	108.529	8.57357	199.655	2.32389		108.529	8.57357	109.648	0.626853		108.529	8.57357	51.5742	0.280003		108.529	8.57357	24.7997	0.126273		311.532	24.4234	217.849	0.360371		311.532	24.4234	102.002	0.162443		311.532	24.4234	47.6429	0.0749887		311.532	24.4234	23.0828	0.0338253		67.5375	8.597	164.158	3.52139		67.5375	8.597	108.513	1.04859
	108.807	8.55966	200.255	2.32389		108.807	8.55966	109.81	0.626853		108.807	8.55966	51.6465	0.280003		108.807	8.55966	24.8323	0.126273		312.33	24.3835	218.137	0.360371		312.33	24.3835	102.132	0.162443		312.33	24.3835	47.7028	0.0749887		312.33	24.3835	23.1098	0.0338253		67.7107	8.58314	164.726	3.52139		67.7107	8.58314	108.682	1.04859
	109.085	8.54575	200.856	2.32389		109.085	8.54575	109.972	0.626853		109.085	8.54575	51.7189	0.280628		109.085	8.54575	24.865	0.126273		313.129	24.3435	218.425	0.360371		313.129	24.3435	102.262	0.162443		313.129	24.3435	47.7627	0.0749887		313.129	24.3435	23.1368	0.0338253		67.8839	8.56929	165.293	3.52139		67.8839	8.56929	108.851	1.04806
	109.363	8.53183	201.456	2.32389		109.363	8.53183	110.134	0.626853		109.363	8.53183	51.7918	0.282216		109.363	8.53183	24.8976	0.126273		313.928	24.3036	218.713	0.360371		313.928	24.3036	102.392	0.162963		313.928	24.3036	47.8226	0.0749887		313.928	24.3036	23.1638	0.0338253		68.0571	8.55544	165.868	3.57054		68.0571	8.55544	109.02	1.04746
	109.642	8.51792	202.053	2.31164		109.642	8.51792	110.295	0.626853		109.642	8.51792	51.8647	0.282216		109.642	8.51792	24.9302	0.126273		314.727	24.2637	219.001	0.360371		314.727	24.2637	102.523	0.163462		314.727	24.2637	47.8825	0.0749887		314.727	24.2637	23.1909	0.0338253		68.2302	8.54158	166.457	3.65057		68.2302	8.54158	109.189	1.04746
	109.92	8.504	202.647	2.30241		109.92	8.504	110.457	0.626853		109.92	8.504	51.9376	0.282216		109.92	8.504	24.9628	0.126273		315.526	24.2237	219.289	0.360371		315.526	24.2237	102.653	0.163462		315.526	24.2237	47.9427	0.0754465		315.526	24.2237	23.2179	0.0338253		68.4034	8.52773	167.045	3.65057		68.4034	8.52773	109.358	1.04746
	110.198	8.49009	203.242	2.30241		110.198	8.49009	110.619	0.626853		110.198	8.49009	52.0105	0.282216		110.198	8.49009	24.9955	0.126795		316.324	24.1838	219.577	0.360371		316.324	24.1838	102.784	0.163462		316.324	24.1838	48.003	0.0754677		316.324	24.1838	23.2449	0.0338253		68.5766	8.51387	167.633	3.65057		68.5766	8.51387	109.526	1.04746
	110.476	8.47618	203.837	2.30241		110.476	8.47618	110.781	0.626853		110.476	8.47618	52.0834	0.282216		110.476	8.47618	25.0284	0.127413		317.123	24.1438	219.864	0.360371		317.123	24.1438	102.914	0.163462		317.123	24.1438	48.0633	0.0754677		317.123	24.1438	23.2722	0.0341915		68.7497	8.50002	168.222	3.65057		68.7497	8.50002	109.695	1.04746
	110.755	8.46226	204.431	2.30241		110.755	8.46226	110.943	0.626853		110.755	8.46226	52.1562	0.282216		110.755	8.46226	25.0613	0.127413		317.922	24.1039	220.152	0.360371		317.922	24.1039	103.045	0.163462		317.922	24.1039	48.1236	0.0754677		317.922	24.1039	23.2996	0.0342876		68.9229	8.48617	168.81	3.65057		68.9229	8.48617	109.864	1.04746
	111.033	8.44835	205.026	2.30241		111.033	8.44835	111.105	0.626853		111.033	8.44835	52.2291	0.282216		111.033	8.44835	25.0943	0.127413		318.721	24.064	220.44	0.360371		318.721	24.064	103.176	0.16424		318.721	24.064	48.1839	0.0754677		318.721	24.064	23.327	0.0342876		69.0961	8.47231	169.398	3.65057		69.0961	8.47231	110.033	1.04746
	111.311	8.43443	205.62	2.30241		111.311	8.43443	111.267	0.626853		111.311	8.43443	52.302	0.282216		111.311	8.43443	25.1272	0.127413		319.52	24.024	220.728	0.360371		319.52	24.024	103.308	0.164702		319.52	24.024	48.2442	0.0755621		319.52	24.024	23.3544	0.0342876		69.2693	8.45846	169.987	3.65057		69.2693	8.45846	110.202	1.04746
	111.59	8.42052	206.215	2.30241		111.59	8.42052	111.429	0.626853		111.59	8.42052	52.3749	0.282216		111.59	8.42052	25.1601	0.127413		320.318	23.9841	221.016	0.360371		320.318	23.9841	103.439	0.164702		320.318	23.9841	48.3049	0.0759679		320.318	23.9841	23.3818	0.0342876		69.4424	8.4446	170.575	3.65057		69.4424	8.4446	110.37	1.04746
	111.868	8.40661	206.81	2.30241		111.868	8.40661	111.591	0.626853		111.868	8.40661	52.4483	0.284237		111.868	8.40661	25.193	0.127413		321.117	23.9441	221.304	0.360371		321.117	23.9441	103.571	0.164702		321.117	23.9441	48.3656	0.0759679		321.117	23.9441	23.4092	0.0342876		69.6156	8.43075	171.163	3.65057		69.6156	8.43075	110.539	1.04746
	112.146	8.39269	207.404	2.30241		112.146	8.39269	111.752	0.626853		112.146	8.39269	52.5218	0.284444		112.146	8.39269	25.2259	0.127413		321.916	23.9042	221.592	0.360371		321.916	23.9042	103.702	0.164702		321.916	23.9042	48.4263	0.0759679		321.916	23.9042	23.4365	0.0342876		69.7888	8.4169	171.752	3.65057		69.7888	8.4169	110.708	1.04746
	112.424	8.37878	207.999	2.30241		112.424	8.37878	111.916	0.633823		112.424	8.37878	52.5952	0.284444		112.424	8.37878	25.2588	0.127413		322.715	23.8643	221.879	0.360371		322.715	23.8643	103.834	0.164702		322.715	23.8643	48.487	0.0759679		322.715	23.8643	23.4639	0.0342876		69.962	8.40304	172.34	3.65057		69.962	8.40304	110.877	1.04746
	112.703	8.36486	208.593	2.30241		112.703	8.36486	112.08	0.636241		112.703	8.36486	52.6687	0.284444		112.703	8.36486	25.2919	0.128416		323.514	23.8243	222.167	0.360371		323.514	23.8243	103.965	0.164702		323.514	23.8243	48.5476	0.0759679		323.514	23.8243	23.4913	0.0342876		70.1351	8.38919	172.928	3.65057		70.1351	8.38919	111.046	1.04746
	112.981	8.35095	209.188	2.30241		112.981	8.35095	112.245	0.636241		112.981	8.35095	52.7421	0.284444		112.981	8.35095	25.3252	0.128634		324.312	23.7844	222.455	0.360371		324.312	23.7844	104.097	0.164702		324.312	23.7844	48.6085	0.076187		324.312	23.7844	23.5187	0.0342876		70.3083	8.37534	173.517	3.65057		70.3083	8.37534	111.215	1.04746
	113.259	8.33704	209.783	2.30241		113.259	8.33704	112.409	0.636241		113.259	8.33704	52.8156	0.284444		113.259	8.33704	25.3584	0.128634		325.111	23.7444	222.743	0.360371		325.111	23.7444	104.23	0.165961		325.111	23.7444	48.6696	0.0764872		325.111	23.7444	23.5462	0.0343731		70.4815	8.36148	174.105	3.65057		70.4815	8.36148	111.383	1.04746
	113.538	8.32312	210.377	2.30241		113.538	8.32312	112.573	0.636241		113.538	8.32312	52.8891	0.284444		113.538	8.32312	25.3916	0.128634		325.91	23.7045	223.034	0.364634		325.91	23.7045	104.362	0.166171		325.91	23.7045	48.7307	0.0764872		325.91	23.7045	23.5739	0.0347769		70.6547	8.34763	174.693	3.65057		70.6547	8.34763	111.552	1.04746
	113.816	8.30921	210.972	2.30241		113.816	8.30921	112.738	0.636241		113.816	8.30921	52.9626	0.284577		113.816	8.30921	25.4248	0.128634		326.709	23.6646	223.329	0.368667		326.709	23.6646	104.495	0.166171		326.709	23.6646	48.7918	0.0764872		326.709	23.6646	23.6017	0.0347769		70.8278	8.33377	175.282	3.65057		70.8278	8.33377	111.721	1.04746
	114.094	8.2953	211.567	2.30241		114.094	8.2953	112.902	0.636241		114.094	8.2953	53.0366	0.286587		114.094	8.2953	25.4581	0.128634		327.508	23.6246	223.623	0.368667		327.508	23.6246	104.628	0.166171		327.508	23.6246	48.8529	0.0764872		327.508	23.6246	23.6295	0.0347769		71.001	8.31992	175.87	3.65057		71.001	8.31992	111.89	1.04746
	114.372	8.28138	212.155	2.28007		114.372	8.28138	113.066	0.636241		114.372	8.28138	53.1106	0.286587		114.372	8.28138	25.4913	0.128634		328.306	23.5847	223.918	0.368667		328.306	23.5847	104.761	0.166171		328.306	23.5847	48.914	0.0764872		328.306	23.5847	23.6573	0.0347769		71.1742	8.30607	176.458	3.65057		71.1742	8.30607	112.059	1.04746
	114.651	8.26747	212.741	2.26777		114.651	8.26747	113.231	0.636241		114.651	8.26747	53.1846	0.286587		114.651	8.26747	25.5245	0.128634		329.105	23.5447	224.212	0.368667		329.105	23.5447	104.893	0.166171		329.105	23.5447	48.9754	0.0769098		329.105	23.5447	23.6851	0.0347769		71.3473	8.29221	177.047	3.65057		71.3473	8.29221	112.228	1.04842
	114.929	8.25355	213.327	2.26777		114.929	8.25355	113.395	0.636241		114.929	8.25355	53.2586	0.286587		114.929	8.25355	25.5578	0.128873		329.904	23.5048	224.507	0.368667		329.904	23.5048	105.026	0.166171		329.904	23.5048	49.037	0.0771325		329.904	23.5048	23.7128	0.0347769		71.5205	8.27836	177.647	3.72337		71.5205	8.27836	112.397	1.05423
	115.207	8.23964	213.912	2.26777		115.207	8.23964	113.559	0.636241		115.207	8.23964	53.3326	0.286587		115.207	8.23964	25.5913	0.129921		330.703	23.4649	224.801	0.368667		330.703	23.4649	105.159	0.166305		330.703	23.4649	49.0986	0.0771325		330.703	23.4649	23.7406	0.0347769		71.6937	8.2645	178.255	3.77224		71.6937	8.2645	112.567	1.05423
	115.485	8.22573	214.498	2.26777		115.485	8.22573	113.724	0.636241		115.485	8.22573	53.4066	0.286587		115.485	8.22573	25.6249	0.129921		331.502	23.4249	225.096	0.368667		331.502	23.4249	105.293	0.167722		331.502	23.4249	49.1603	0.0771325		331.502	23.4249	23.7684	0.0347769		71.8669	8.25065	178.863	3.77224		71.8669	8.25065	112.737	1.05423
	115.764	8.21181	215.084	2.26777		115.764	8.21181	113.888	0.636241		115.764	8.21181	53.4807	0.286587		115.764	8.21181	25.6584	0.129921		332.3	23.385	225.39	0.368667		332.3	23.385	105.427	0.167722		332.3	23.385	49.2219	0.0771325		332.3	23.385	23.7962	0.0347769		72.04	8.2368	179.471	3.77224		72.04	8.2368	112.907	1.05423
	116.042	8.1979	215.669	2.26777		116.042	8.1979	114.052	0.636241		116.042	8.1979	53.5548	0.287085		116.042	8.1979	25.692	0.129921		333.099	23.345	225.685	0.368667		333.099	23.345	105.561	0.167722		333.099	23.345	49.2835	0.0771325		333.099	23.345	23.824	0.0347769		72.2132	8.22294	180.079	3.77224		72.2132	8.22294	113.077	1.05423
	116.32	8.18398	216.255	2.26777		116.32	8.18398	114.217	0.636241		116.32	8.18398	53.6294	0.288883		116.32	8.18398	25.7255	0.129921		333.898	23.3051	225.979	0.368667		333.898	23.3051	105.695	0.167722		333.898	23.3051	49.3451	0.0771325		333.898	23.3051	23.852	0.0350798		72.3864	8.20909	180.687	3.77224		72.3864	8.20909	113.247	1.05423
	116.599	8.17007	216.841	2.26777		116.599	8.17007	114.381	0.636241		116.599	8.17007	53.704	0.288883		116.599	8.17007	25.7591	0.129921		334.697	23.2652	226.274	0.368667		334.697	23.2652	105.829	0.167722		334.697	23.2652	49.4067	0.0771325		334.697	23.2652	23.8802	0.0353202		72.5596	8.19524	181.294	3.77224		72.5596	8.19524	113.417	1.05423
	116.877	8.15616	217.426	2.26777		116.877	8.15616	114.545	0.636241		116.877	8.15616	53.7786	0.288883		116.877	8.15616	25.7926	0.129921		335.495	23.2252	226.568	0.368667		335.495	23.2252	105.963	0.167722		335.495	23.2252	49.4687	0.0776637		335.495	23.2252	23.9084	0.0353202		72.7327	8.18138	181.902	3.77224		72.7327	8.18138	113.587	1.05423
	117.155	8.14224	218.012	2.26777		117.155	8.14224	114.709	0.636241		117.155	8.14224	53.8532	0.288883		117.155	8.14224	25.8262	0.129921		336.294	23.1853	226.863	0.368667		336.294	23.1853	106.097	0.167722		336.294	23.1853	49.531	0.077911		336.294	23.1853	23.9366	0.0353202		72.9059	8.16753	182.51	3.77224		72.9059	8.16753	113.757	1.05423
	117.433	8.12833	218.598	2.26777		117.433	8.12833	114.874	0.636241		117.433	8.12833	53.9278	0.288883		117.433	8.12833	25.8599	0.130658		337.093	23.1453	227.157	0.368667		337.093	23.1453	106.231	0.168237		337.093	23.1453	49.5932	0.077911		337.093	23.1453	23.9648	0.0353202		73.0791	8.15367	183.118	3.77224		73.0791	8.15367	113.927	1.05423
	117.712	8.11441	219.183	2.26777		117.712	8.11441	115.038	0.636241		117.712	8.11441	54.0024	0.288883		117.712	8.11441	25.8938	0.131261		337.892	23.1054	227.452	0.368667		337.892	23.1054	106.366	0.169352		337.892	23.1054	49.6555	0.077911		337.892	23.1054	23.9931	0.0353202		73.2523	8.13982	183.726	3.77224		73.2523	8.13982	114.096	1.05423
	117.99	8.1005	219.769	2.26777		117.99	8.1005	115.202	0.636241		117.99	8.1005	54.077	0.288883		117.99	8.1005	25.9277	0.131261		338.691	23.0655	227.746	0.368667		338.691	23.0655	106.502	0.169352		338.691	23.0655	49.7177	0.077911		338.691	23.0655	24.0213	0.0353202		73.4254	8.12597	184.334	3.77224		73.4254	8.12597	114.266	1.05423
	118.268	8.08659	220.355	2.26777		118.268	8.08659	115.367	0.637793		118.268	8.08659	54.1519	0.289792		118.268	8.08659	25.9616	0.131261		339.489	23.0255	228.041	0.368667		339.489	23.0255	106.637	0.169352		339.489	23.0255	49.7799	0.077911		339.489	23.0255	24.0495	0.0353202		73.5986	8.11211	184.942	3.77224		73.5986	8.11211	114.436	1.05423
	118.547	8.07267	220.94	2.26777		118.547	8.07267	115.535	0.648561		118.547	8.07267	54.2271	0.291327		118.547	8.07267	25.9955	0.131261		340.288	22.9856	228.335	0.368667		340.288	22.9856	106.772	0.169352		340.288	22.9856	49.8422	0.077911		340.288	22.9856	24.0777	0.0353202		73.7718	8.09826	185.55	3.77224		73.7718	8.09826	114.606	1.05423
	118.825	8.05876	221.526	2.26777		118.825	8.05876	115.702	0.648561		118.825	8.05876	54.3024	0.291327		118.825	8.05876	26.0294	0.131261		341.087	22.9456	228.63	0.368667		341.087	22.9456	106.907	0.169352		341.087	22.9456	49.9044	0.077911		341.087	22.9456	24.1059	0.0353202		73.9449	8.0844	186.158	3.77224		73.9449	8.0844	114.776	1.05423
	119.103	8.04484	222.103	2.23523		119.103	8.04484	115.87	0.648561		119.103	8.04484	54.3776	0.291327		119.103	8.04484	26.0633	0.131261		341.886	22.9057	228.924	0.368667		341.886	22.9057	107.043	0.169352		341.886	22.9057	49.9671	0.0784939		341.886	22.9057	24.1341	0.0353202		74.1181	8.07055	186.766	3.77224		74.1181	8.07055	114.946	1.05423
	119.381	8.03093	222.677	2.22255		119.381	8.03093	116.037	0.648561		119.381	8.03093	54.4528	0.291327		119.381	8.03093	26.0972	0.131261		342.685	22.8658	229.219	0.368667		342.685	22.8658	107.178	0.169352		342.685	22.8658	50.03	0.0787323		342.685	22.8658	24.1624	0.0354123		74.2913	8.0567	187.374	3.77224		74.2913	8.0567	115.116	1.05423
	119.66	8.01702	223.251	2.22255		119.66	8.01702	116.205	0.648561		119.66	8.01702	54.5281	0.291327		119.66	8.01702	26.1312	0.131608		343.483	22.8258	229.516	0.372776		343.483	22.8258	107.314	0.170287		343.483	22.8258	50.0929	0.0787323		343.483	22.8258	24.1911	0.0359039		74.4645	8.04284	187.982	3.77224		74.4645	8.04284	115.286	1.05423
	119.938	8.0031	223.825	2.22255		119.938	8.0031	116.372	0.648561		119.938	8.0031	54.6033	0.291327		119.938	8.0031	26.1655	0.132632		344.282	22.7859	229.819	0.378463		344.282	22.7859	107.451	0.171065		344.282	22.7859	50.1558	0.0787323		344.282	22.7859	24.2198	0.0359039		74.6376	8.02899	188.59	3.77224		74.6376	8.02899	115.456	1.05423
	120.216	7.98919	224.399	2.22255		120.216	7.98919	116.54	0.648561		120.216	7.98919	54.6785	0.291327		120.216	7.98919	26.1997	0.132632		345.081	22.7459	230.121	0.378463		345.081	22.7459	107.587	0.171065		345.081	22.7459	50.2187	0.0787323		345.081	22.7459	24.2484	0.0359039		74.8108	8.01514	189.198	3.77224		74.8108	8.01514	115.626	1.05423
	120.494	7.97528	224.973	2.22255		120.494	7.97528	116.707	0.648561		120.494	7.97528	54.7545	0.294193		120.494	7.97528	26.234	0.132632		345.88	22.706	230.423	0.378463		345.88	22.706	107.724	0.171065		345.88	22.706	50.2816	0.0787323		345.88	22.706	24.2771	0.0359039		74.984	8.00128	189.82	3.86159		74.984	8.00128	115.797	1.06558
	120.773	7.96136	225.547	2.22255		120.773	7.96136	116.875	0.648561		120.773	7.96136	54.8312	0.296768		120.773	7.96136	26.2682	0.132632		346.679	22.6661	230.726	0.378463		346.679	22.6661	107.861	0.171065		346.679	22.6661	50.3444	0.0787323		346.679	22.6661	24.3058	0.0359039		75.1572	7.98743	190.446	3.88171		75.1572	7.98743	115.969	1.06814
	121.051	7.94745	226.121	2.22255		121.051	7.94745	117.042	0.648561		121.051	7.94745	54.9078	0.296768		121.051	7.94745	26.3025	0.132632		347.477	22.6261	231.028	0.378463		347.477	22.6261	107.997	0.171065		347.477	22.6261	50.4073	0.0787323		347.477	22.6261	24.3345	0.0359039		75.3303	7.97357	191.071	3.88171		75.3303	7.97357	116.142	1.06814
	121.329	7.93353	226.695	2.22255		121.329	7.93353	117.21	0.648561		121.329	7.93353	54.9845	0.296768		121.329	7.93353	26.3367	0.132632		348.276	22.5862	231.33	0.378463		348.276	22.5862	108.134	0.171065		348.276	22.5862	50.4707	0.0793648		348.276	22.5862	24.3632	0.0359039		75.5035	7.95972	191.697	3.88171		75.5035	7.95972	116.314	1.06814
	121.608	7.91962	227.269	2.22255		121.608	7.91962	117.377	0.648561		121.608	7.91962	55.0611	0.296768		121.608	7.91962	26.371	0.132632		349.075	22.5462	231.633	0.378463		349.075	22.5462	108.271	0.171065		349.075	22.5462	50.5343	0.0795904		349.075	22.5462	24.3918	0.0359039		75.6767	7.94587	192.322	3.88171		75.6767	7.94587	116.486	1.06814
	121.886	7.90571	227.843	2.22255		121.886	7.90571	117.545	0.648561		121.886	7.90571	55.1377	0.296768		121.886	7.90571	26.4053	0.132632		349.874	22.5063	231.935	0.378463		349.874	22.5063	108.408	0.172523		349.874	22.5063	50.5979	0.0795904		349.874	22.5063	24.4205	0.0359039		75.8498	7.93201	192.948	3.88171		75.8498	7.93201	116.658	1.06814
	122.164	7.89179	228.417	2.22255		122.164	7.89179	117.712	0.648561		122.164	7.89179	55.2144	0.296768		122.164	7.89179	26.4399	0.134031		350.673	22.4664	232.237	0.378463		350.673	22.4664	108.546	0.17284		350.673	22.4664	50.6615	0.0795904		350.673	22.4664	24.4492	0.0359039		76.023	7.91816	193.573	3.88171		76.023	7.91816	116.83	1.06814
	122.442	7.87788	228.991	2.22255		122.442	7.87788	117.88	0.648561		122.442	7.87788	55.291	0.296768		122.442	7.87788	26.4745	0.134095		351.471	22.4264	232.54	0.378463		351.471	22.4264	108.685	0.17284		351.471	22.4264	50.725	0.0795904		351.471	22.4264	24.4779	0.0359039		76.1962	7.9043	194.199	3.88171		76.1962	7.9043	117.002	1.06814
	122.721	7.86396	229.565	2.22255		122.721	7.86396	118.047	0.648561		122.721	7.86396	55.3677	0.296768		122.721	7.86396	26.5091	0.134095		352.27	22.3865	232.842	0.378463		352.27	22.3865	108.823	0.17284		352.27	22.3865	50.7886	0.0795904		352.27	22.3865	24.507	0.0363853		76.3694	7.89045	194.825	3.88171		76.3694	7.89045	117.174	1.06814
	122.999	7.85005	230.139	2.22255		122.999	7.85005	118.215	0.648561		122.999	7.85005	55.4443	0.296768		122.999	7.85005	26.5438	0.134095		353.069	22.3465	233.144	0.378463		353.069	22.3465	108.961	0.17284		353.069	22.3465	50.8522	0.0795904		353.069	22.3465	24.5361	0.0365391		76.5425	7.8766	195.45	3.88171		76.5425	7.8766	117.347	1.06814
	123.277	7.83614	230.713	2.22255		123.277	7.83614	118.382	0.648561		123.277	7.83614	55.521	0.296768		123.277	7.83614	26.5784	0.134095		353.868	22.3066	233.447	0.378463		353.868	22.3066	109.099	0.17284		353.868	22.3066	50.9158	0.0795904		353.868	22.3066	24.5653	0.0365391		76.7157	7.86274	196.076	3.88171		76.7157	7.86274	117.519	1.06814
	123.556	7.82222	231.287	2.22255		123.556	7.82222	118.55	0.648561		123.556	7.82222	55.5976	0.296768		123.556	7.82222	26.613	0.134095		354.667	22.2667	233.749	0.378463		354.667	22.2667	109.237	0.17284		354.667	22.2667	50.98	0.0804192		354.667	22.2667	24.5945	0.0365391		76.8889	7.84889	196.701	3.88171		76.8889	7.84889	117.691	1.06814
	123.834	7.80831	231.851	2.18123		123.834	7.80831	118.717	0.648561		123.834	7.80831	55.6742	0.296768		123.834	7.80831	26.6477	0.134095		355.465	22.2267	234.051	0.378463		355.465	22.2267	109.375	0.173022		355.465	22.2267	51.0444	0.0806744		355.465	22.2267	24.6237	0.0365391		77.0621	7.83504	197.327	3.88171		77.0621	7.83504	117.863	1.06814
	124.112	7.79439	232.411	2.17052		124.112	7.79439	118.885	0.648561		124.112	7.79439	55.7509	0.296768		124.112	7.79439	26.6823	0.134095		356.264	22.1868	234.353	0.378463		356.264	22.1868	109.515	0.174705		356.264	22.1868	51.1089	0.0806744		356.264	22.1868	24.6529	0.0365391		77.2352	7.82118	197.953	3.88171		77.2352	7.82118	118.035	1.06814
	124.39	7.78048	232.972	2.17052		124.39	7.78048	119.054	0.656306		124.39	7.78048	55.8275	0.296768		124.39	7.78048	26.7172	0.135095		357.063	22.1468	234.656	0.378463		357.063	22.1468	109.654	0.174705		357.063	22.1468	51.1733	0.0806744		357.063	22.1468	24.6821	0.0365391		77.4084	7.80733	198.578	3.88171		77.4084	7.80733	118.207	1.06814
	124.669	7.76657	233.532	2.17052		124.669	7.76657	119.225	0.663762		124.669	7.76657	55.9042	0.296768		124.669	7.76657	26.7522	0.135612		357.862	22.1069	234.958	0.378463		357.862	22.1069	109.794	0.174705		357.862	22.1069	51.2378	0.0806744		357.862	22.1069	24.7113	0.0365391		77.5816	7.79347	199.204	3.88171		77.5816	7.79347	118.379	1.06814
	124.947	7.75265	234.093	2.17052		124.947	7.75265	119.397	0.663762		124.947	7.75265	55.9808	0.296768		124.947	7.75265	26.7872	0.135612		358.661	22.067	235.26	0.378463		358.661	22.067	109.933	0.174705		358.661	22.067	51.3022	0.0806744		358.661	22.067	24.7405	0.0365391		77.7548	7.77962	199.829	3.88171		77.7548	7.77962	118.552	1.06814
	125.225	7.73874	234.653	2.17052		125.225	7.73874	119.568	0.663762		125.225	7.73874	56.0575	0.296768		125.225	7.73874	26.8222	0.135612		359.459	22.027	235.563	0.378463		359.459	22.027	110.073	0.174705		359.459	22.027	51.3667	0.0806744		359.459	22.027	24.7696	0.0365391		77.9279	7.76577	200.455	3.88171		77.9279	7.76577	118.724	1.06814
	125.504	7.72482	235.214	2.17052		125.504	7.72482	119.74	0.663762		125.504	7.72482	56.1341	0.296768		125.504	7.72482	26.8573	0.135612		360.258	21.9871	235.865	0.378463		360.258	21.9871	110.212	0.174705		360.258	21.9871	51.4311	0.0806744		360.258	21.9871	24.7988	0.0365391		78.1011	7.75191	201.08	3.88171		78.1011	7.75191	118.896	1.06814
	125.782	7.71091	235.775	2.17052		125.782	7.71091	119.911	0.663762		125.782	7.71091	56.2107	0.296768		125.782	7.71091	26.8923	0.135612		361.057	21.9471	236.17	0.382159		361.057	21.9471	110.352	0.174705		361.057	21.9471	51.4955	0.0806744		361.057	21.9471	24.8282	0.0367746		78.2743	7.73806	201.707	3.8846		78.2743	7.73806	119.068	1.06814
	126.06	7.697	236.335	2.17052		126.06	7.697	120.083	0.663762		126.06	7.697	56.2874	0.296768		126.06	7.697	26.9273	0.135612		361.856	21.9072	236.482	0.389837		361.856	21.9072	110.492	0.175435		361.856	21.9072	51.56	0.0806744		361.856	21.9072	24.8579	0.0371966		78.4474	7.7242	202.346	3.96664		78.4474	7.7242	119.242	1.07785
	126.338	7.68308	236.896	2.17052		126.338	7.68308	120.254	0.663762		126.338	7.68308	56.364	0.296768		126.338	7.68308	26.9623	0.135612		362.655	21.8673	236.793	0.389837		362.655	21.8673	110.633	0.176663		362.655	21.8673	51.6244	0.0806744		362.655	21.8673	24.8876	0.0371966		78.6206	7.71035	202.985	3.96664		78.6206	7.71035	119.417	1.08797
	126.617	7.66917	237.456	2.17052		126.617	7.66917	120.425	0.663762		126.617	7.66917	56.4407	0.296768		126.617	7.66917	26.9978	0.137142		363.453	21.8273	237.105	0.389837		363.453	21.8273	110.774	0.176663		363.453	21.8273	51.6897	0.0816744		363.453	21.8273	24.9173	0.0371966		78.7938	7.6965	203.624	3.96664		78.7938	7.6965	119.592	1.08797
	126.895	7.65526	238.017	2.17052		126.895	7.65526	120.597	0.663762		126.895	7.65526	56.5173	0.296768		126.895	7.65526	27.0339	0.139835		364.252	21.7874	237.416	0.389837		364.252	21.7874	110.915	0.176663		364.252	21.7874	51.7552	0.0819906		364.252	21.7874	24.9471	0.0371966		78.967	7.68264	204.264	3.96664		78.967	7.68264	119.768	1.08797
	127.173	7.64134	238.577	2.17052		127.173	7.64134	120.768	0.663762		127.173	7.64134	56.5959	0.30418		127.173	7.64134	27.07	0.139835		365.051	21.7474	237.727	0.389837		365.051	21.7474	111.056	0.176663		365.051	21.7474	51.8207	0.0819906		365.051	21.7474	24.9768	0.0371966		79.1401	7.66879	204.903	3.96664		79.1401	7.66879	119.943	1.08797
	127.451	7.62743	239.138	2.17052		127.451	7.62743	120.94	0.663762		127.451	7.62743	56.6749	0.305845		127.451	7.62743	27.1061	0.139835		365.85	21.7075	238.039	0.389837		365.85	21.7075	111.198	0.176663		365.85	21.7075	51.8862	0.0819906		365.85	21.7075	25.0065	0.0371966		79.3133	7.65493	205.542	3.96664		79.3133	7.65493	120.118	1.08797
	127.73	7.61351	239.698	2.17052		127.73	7.61351	121.111	0.663762		127.73	7.61351	56.7538	0.305845		127.73	7.61351	27.1422	0.139835		366.649	21.6676	238.35	0.389837		366.649	21.6676	111.339	0.176663		366.649	21.6676	51.9516	0.0819906		366.649	21.6676	25.0362	0.0371966		79.4865	7.64108	206.181	3.96664		79.4865	7.64108	120.294	1.08797
	128.008	7.5996	240.259	2.17052		128.008	7.5996	121.283	0.663762		128.008	7.5996	56.8328	0.305845		128.008	7.5996	27.1783	0.139835		367.447	21.6276	238.662	0.389837		367.447	21.6276	111.48	0.176663		367.447	21.6276	52.0171	0.0819906		367.447	21.6276	25.0659	0.0371966		79.6597	7.62723	206.821	3.96664		79.6597	7.62723	120.469	1.08797
	128.286	7.58569	240.82	2.17052		128.286	7.58569	121.454	0.663762		128.286	7.58569	56.9118	0.305845		128.286	7.58569	27.2144	0.139835		368.246	21.5877	238.973	0.389837		368.246	21.5877	111.623	0.179471		368.246	21.5877	52.0826	0.0819906		368.246	21.5877	25.0956	0.0371966		79.8328	7.61337	207.46	3.96664		79.8328	7.61337	120.644	1.08797
	128.565	7.57177	241.368	2.12318		128.565	7.57177	121.625	0.663762		128.565	7.57177	56.9908	0.305845		128.565	7.57177	27.2505	0.139835		369.045	21.5477	239.284	0.389837		369.045	21.5477	111.768	0.180993		369.045	21.5477	52.1481	0.0819906		369.045	21.5477	25.1253	0.0371966		80.006	7.59952	208.099	3.96664		80.006	7.59952	120.82	1.08797
	128.843	7.55786	241.914	2.11602		128.843	7.55786	121.797	0.663762		128.843	7.55786	57.0698	0.305845		128.843	7.55786	27.2867	0.139835		369.844	21.5078	239.596	0.389837		369.844	21.5078	111.912	0.180993		369.844	21.5078	52.2136	0.0819906		369.844	21.5078	25.155	0.0371966		80.1792	7.58567	208.738	3.96664		80.1792	7.58567	120.995	1.08797
	129.121	7.54394	242.461	2.11602		129.121	7.54394	121.968	0.663762		129.121	7.54394	57.1488	0.305845		129.121	7.54394	27.3228	0.139835		370.643	21.4679	239.907	0.389837		370.643	21.4679	112.057	0.180993		370.643	21.4679	52.2791	0.0819906		370.643	21.4679	25.1856	0.0382135		80.3524	7.57181	209.378	3.96664		80.3524	7.57181	121.17	1.08797
	129.399	7.53003	243.007	2.11602		129.399	7.53003	122.14	0.663762		129.399	7.53003	57.2278	0.305845		129.399	7.53003	27.3589	0.139835		371.441	21.4279	240.219	0.389837		371.441	21.4279	112.202	0.180993		371.441	21.4279	52.3446	0.0819906		371.441	21.4279	25.2161	0.0382577		80.5255	7.55796	210.017	3.96664		80.5255	7.55796	121.346	1.08797
	129.678	7.51612	243.554	2.11602		129.678	7.51612	122.311	0.663762		129.678	7.51612	57.3068	0.305845		129.678	7.51612	27.395	0.139835		372.24	21.388	240.53	0.389837		372.24	21.388	112.346	0.180993		372.24	21.388	52.411	0.083061		372.24	21.388	25.2467	0.0382577		80.6987	7.5441	210.656	3.96664		80.6987	7.5441	121.521	1.08797
	129.956	7.5022	244.1	2.11602		129.956	7.5022	122.482	0.663762		129.956	7.5022	57.3857	0.305845		129.956	7.5022	27.4311	0.139835		373.039	21.348	240.841	0.389837		373.039	21.348	112.491	0.180993		373.039	21.348	52.4776	0.0834084		373.039	21.348	25.2772	0.0382577		80.8719	7.53025	211.296	3.96664		80.8719	7.53025	121.696	1.08797
	130.234	7.48829	244.647	2.11602		130.234	7.48829	122.654	0.663762		130.234	7.48829	57.4647	0.305845		130.234	7.48829	27.4672	0.139835		373.838	21.3081	241.153	0.389837		373.838	21.3081	112.635	0.180993		373.838	21.3081	52.5442	0.0834084		373.838	21.3081	25.3078	0.0382577		81.045	7.5164	211.937	3.9788		81.045	7.5164	121.872	1.08797
	130.513	7.47437	245.193	2.11602		130.513	7.47437	122.83	0.680005		130.513	7.47437	57.5437	0.305845		130.513	7.47437	27.5033	0.139835		374.637	21.2682	241.464	0.389837		374.637	21.2682	112.78	0.180993		374.637	21.2682	52.6108	0.0834084		374.637	21.2682	25.3384	0.0382577		81.2182	7.50254	212.586	4.02681		81.2182	7.50254	122.047	1.08797
	130.791	7.46046	245.74	2.11602		130.791	7.46046	123.006	0.68195		130.791	7.46046	57.6227	0.305845		130.791	7.46046	27.5395	0.139835		375.435	21.2282	241.776	0.389837		375.435	21.2282	112.924	0.180993		375.435	21.2282	52.6775	0.0834084		375.435	21.2282	25.3689	0.0382577		81.3914	7.48869	213.235	4.02681		81.3914	7.48869	122.222	1.08797
	131.069	7.44655	246.286	2.11602		131.069	7.44655	123.182	0.68195		131.069	7.44655	57.7017	0.305845		131.069	7.44655	27.5756	0.139835		376.234	21.1883	242.087	0.389837		376.234	21.1883	113.069	0.180993		376.234	21.1883	52.7441	0.0834084		376.234	21.1883	25.3995	0.0382577		81.5646	7.47483	213.884	4.02681		81.5646	7.47483	122.398	1.08797
	131.347	7.43263	246.833	2.11602		131.347	7.43263	123.358	0.68195		131.347	7.43263	57.7807	0.305845		131.347	7.43263	27.6117	0.139835		377.033	21.1483	242.398	0.389837		377.033	21.1483	113.214	0.180993		377.033	21.1483	52.8107	0.0834084		377.033	21.1483	25.43	0.0382577		81.7377	7.46098	214.533	4.02681		81.7377	7.46098	122.573	1.08797
	131.626	7.41872	247.379	2.11602		131.626	7.41872	123.534	0.68195		131.626	7.41872	57.8597	0.305845		131.626	7.41872	27.6478	0.139835		377.832	21.1084	242.71	0.389837		377.832	21.1084	113.358	0.180993		377.832	21.1084	52.8773	0.0834084		377.832	21.1084	25.4606	0.0382577		81.9109	7.44713	215.182	4.02681		81.9109	7.44713	122.749	1.09209
	131.904	7.4048	247.926	2.11602		131.904	7.4048	123.71	0.68195		131.904	7.4048	57.9387	0.305845		131.904	7.4048	27.6839	0.139835		378.631	21.0685	243.024	0.392875		378.631	21.0685	113.503	0.180993		378.631	21.0685	52.944	0.0834084		378.631	21.0685	25.4912	0.0382577		82.0841	7.43327	215.831	4.02681		82.0841	7.43327	122.929	1.11317
	132.182	7.39089	248.472	2.11602		132.182	7.39089	123.886	0.68195		132.182	7.39089	58.0176	0.305845		132.182	7.39089	27.72	0.139835		379.429	21.0285	243.346	0.403017		379.429	21.0285	113.647	0.180993		379.429	21.0285	53.0106	0.0834084		379.429	21.0285	25.5217	0.0382577		82.2573	7.41942	216.48	4.02681		82.2573	7.41942	123.108	1.11317
	132.46	7.37698	249.019	2.11602		132.46	7.37698	124.062	0.68195		132.46	7.37698	58.0966	0.305845		132.46	7.37698	27.7561	0.139835		380.228	20.9886	243.667	0.403017		380.228	20.9886	113.792	0.180993		380.228	20.9886	53.0772	0.0834084		380.228	20.9886	25.5523	0.0382577		82.4304	7.40557	217.128	4.02681		82.4304	7.40557	123.287	1.11317
	132.739	7.36306	249.565	2.11602		132.739	7.36306	124.238	0.68195		132.739	7.36306	58.1756	0.305845		132.739	7.36306	27.7923	0.139835		381.027	20.9486	243.989	0.403017		381.027	20.9486	113.936	0.180993		381.027	20.9486	53.1448	0.0845323		381.027	20.9486	25.5828	0.0382577		82.6036	7.39171	217.777	4.02681		82.6036	7.39171	123.467	1.11317
	133.017	7.34915	250.112	2.11602		133.017	7.34915	124.415	0.68195		133.017	7.34915	58.2546	0.305845		133.017	7.34915	27.8284	0.139835		381.826	20.9087	244.311	0.403017		381.826	20.9087	114.081	0.180993		381.826	20.9087	53.2126	0.0849067		381.826	20.9087	25.6134	0.0382577		82.7768	7.37786	218.426	4.02681		82.7768	7.37786	123.646	1.11317
	133.295	7.33524	250.645	2.0666		133.295	7.33524	124.591	0.68195		133.295	7.33524	58.3336	0.305845		133.295	7.33524	27.8645	0.139835		382.625	20.8688	244.633	0.403017		382.625	20.8688	114.226	0.180993		382.625	20.8688	53.2804	0.0849067		382.625	20.8688	25.644	0.0382577		82.9499	7.364	219.075	4.02681		82.9499	7.364	123.826	1.11317
	133.574	7.32132	251.178	2.06362		133.574	7.32132	124.767	0.68195		133.574	7.32132	58.4128	0.306896		133.574	7.32132	27.9006	0.139835		383.423	20.8288	244.955	0.403017		383.423	20.8288	114.37	0.180993		383.423	20.8288	53.3482	0.0849067		383.423	20.8288	25.6745	0.0382577		83.1231	7.35015	219.724	4.02681		83.1231	7.35015	124.005	1.11317
	133.852	7.30741	251.711	2.06362		133.852	7.30741	124.943	0.68195		133.852	7.30741	58.4944	0.315727		133.852	7.30741	27.9367	0.139835		384.222	20.7889	245.277	0.403017		384.222	20.7889	114.515	0.180993		384.222	20.7889	53.416	0.0849067		384.222	20.7889	25.7051	0.0382577		83.2963	7.3363	220.373	4.02681		83.2963	7.3363	124.184	1.11317
	134.13	7.29349	252.244	2.06362		134.13	7.29349	125.119	0.68195		134.13	7.29349	58.5759	0.315727		134.13	7.29349	27.9728	0.139835		385.021	20.7489	245.599	0.403017		385.021	20.7489	114.659	0.180993		385.021	20.7489	53.4839	0.0849067		385.021	20.7489	25.7356	0.0382577		83.4695	7.32244	221.022	4.02681		83.4695	7.32244	124.364	1.11317
	134.408	7.27958	252.777	2.06362		134.408	7.27958	125.295	0.68195		134.408	7.27958	58.6575	0.315727		134.408	7.27958	28.0089	0.139835		385.82	20.709	245.921	0.403017		385.82	20.709	114.804	0.180993		385.82	20.709	53.5517	0.0849067		385.82	20.709	25.7662	0.0382577		83.6426	7.30859	221.671	4.02681		83.6426	7.30859	124.543	1.11317
	134.687	7.26567	253.31	2.06362		134.687	7.26567	125.471	0.68195		134.687	7.26567	58.739	0.315727		134.687	7.26567	28.045	0.139835		386.619	20.6691	246.243	0.403017		386.619	20.6691	114.948	0.180993		386.619	20.6691	53.6195	0.0849067		386.619	20.6691	25.7968	0.0382577		83.8158	7.29473	222.323	4.04319		83.8158	7.29473	124.723	1.11317
	134.965	7.25175	253.843	2.06362		134.965	7.25175	125.647	0.68195		134.965	7.25175	58.8205	0.315727		134.965	7.25175	28.0812	0.139835		387.417	20.6291	246.565	0.403017		387.417	20.6291	115.096	0.184562		387.417	20.6291	53.6873	0.0849067		387.417	20.6291	25.8275	0.0385033		83.989	7.28088	222.979	4.07104		83.989	7.28088	124.902	1.11317
	135.243	7.23784	254.376	2.06362		135.243	7.23784	125.824	0.68195		135.243	7.23784	58.9021	0.315727		135.243	7.23784	28.1173	0.139835		388.216	20.5892	246.887	0.403017		388.216	20.5892	115.244	0.185559		388.216	20.5892	53.7552	0.0849067		388.216	20.5892	25.8588	0.0392048		84.1622	7.26703	223.635	4.07104		84.1622	7.26703	125.081	1.11317
	135.522	7.22392	254.909	2.06362		135.522	7.22392	126	0.68195		135.522	7.22392	58.9836	0.315727		135.522	7.22392	28.1534	0.139835		389.015	20.5492	247.209	0.403017		389.015	20.5492	115.392	0.185559		389.015	20.5492	53.823	0.0849067		389.015	20.5492	25.8902	0.0392048		84.3353	7.25317	224.291	4.07104		84.3353	7.25317	125.261	1.11317
	135.8	7.21001	255.442	2.06362		135.8	7.21001	126.176	0.68195		135.8	7.21001	59.0652	0.315727		135.8	7.21001	28.1901	0.142025		389.814	20.5093	247.531	0.403017		389.814	20.5093	115.541	0.185559		389.814	20.5093	53.8917	0.0860658		389.814	20.5093	25.9215	0.0392048		84.5085	7.23932	224.947	4.07104		84.5085	7.23932	125.44	1.11317
	136.078	7.1961	255.975	2.06362		136.078	7.1961	126.352	0.68195		136.078	7.1961	59.1467	0.315727		136.078	7.1961	28.2281	0.147409		390.613	20.4694	247.853	0.403017		390.613	20.4694	115.689	0.185559		390.613	20.4694	53.9608	0.0864618		390.613	20.4694	25.9528	0.0392048		84.6817	7.22547	225.603	4.07104		84.6817	7.22547	125.62	1.11317
	136.356	7.18218	256.508	2.06362		136.356	7.18218	126.53	0.690586		136.356	7.18218	59.2282	0.315727		136.356	7.18218	28.2662	0.147409		391.411	20.4294	248.174	0.403017		391.411	20.4294	115.837	0.185559		391.411	20.4294	54.0299	0.0864618		391.411	20.4294	25.9841	0.0392048		84.8549	7.21161	226.259	4.07104		84.8549	7.21161	125.799	1.11317
	136.635	7.16827	257.041	2.06362		136.635	7.16827	126.714	0.713174		136.635	7.16827	59.3098	0.315727		136.635	7.16827	28.3043	0.147409		392.21	20.3895	248.496	0.403017		392.21	20.3895	115.985	0.185559		392.21	20.3895	54.0989	0.0864618		392.21	20.3895	26.0154	0.0392048		85.028	7.19776	226.915	4.07104		85.028	7.19776	125.978	1.11317
	136.913	7.15435	257.574	2.06362		136.913	7.15435	126.899	0.713174		136.913	7.15435	59.3913	0.315727		136.913	7.15435	28.3423	0.147409		393.009	20.3495	248.818	0.403017		393.009	20.3495	116.135	0.186978		393.009	20.3495	54.168	0.0864618		393.009	20.3495	26.047	0.0395612		85.2012	7.1839	227.572	4.07104		85.2012	7.1839	126.158	1.11317
	137.191	7.14044	258.106	2.06362		137.191	7.14044	127.083	0.713174		137.191	7.14044	59.4729	0.315727		137.191	7.14044	28.3804	0.147409		393.808	20.3096	249.14	0.403017		393.808	20.3096	116.285	0.187841		393.808	20.3096	54.2371	0.0864618		393.808	20.3096	26.0787	0.0396803		85.3744	7.17005	228.228	4.07104		85.3744	7.17005	126.337	1.11317
	137.469	7.12653	258.639	2.06362		137.469	7.12653	127.267	0.713174		137.469	7.12653	59.5544	0.315727		137.469	7.12653	28.4185	0.147409		394.607	20.2697	249.462	0.403017		394.607	20.2697	116.435	0.187841		394.607	20.2697	54.3061	0.0864618		394.607	20.2697	26.1104	0.0396803		85.5475	7.1562	228.884	4.07104		85.5475	7.1562	126.521	1.14295
	137.748	7.11261	259.172	2.0628		137.748	7.11261	127.451	0.713174		137.748	7.11261	59.6359	0.315727		137.748	7.11261	28.4566	0.147409		395.405	20.2297	249.784	0.403017		395.405	20.2297	116.585	0.187841		395.405	20.2297	54.3752	0.0864618		395.405	20.2297	26.1421	0.0396803		85.7207	7.14234	229.54	4.07104		85.7207	7.14234	126.706	1.14873
	138.026	7.0987	259.693	2.0171		138.026	7.0987	127.635	0.713174		138.026	7.0987	59.7175	0.315727		138.026	7.0987	28.4946	0.147409		396.204	20.1898	250.108	0.405545		396.204	20.1898	116.735	0.187841		396.204	20.1898	54.4443	0.0864618		396.204	20.1898	26.1738	0.0396803		85.8939	7.12849	230.196	4.07104		85.8939	7.12849	126.892	1.14873
	138.304	7.08478	260.214	2.0171		138.304	7.08478	127.82	0.713174		138.304	7.08478	59.799	0.315727		138.304	7.08478	28.5327	0.147409		397.003	20.1498	250.445	0.4216		397.003	20.1498	116.885	0.187841		397.003	20.1498	54.5133	0.0864618		397.003	20.1498	26.2055	0.0396803		86.0671	7.11463	230.852	4.07104		86.0671	7.11463	127.077	1.14873
	138.583	7.07087	260.735	2.0171		138.583	7.07087	128.004	0.713174		138.583	7.07087	59.8805	0.315727		138.583	7.07087	28.5708	0.147409		397.802	20.1099	250.782	0.4216		397.802	20.1099	117.035	0.187841		397.802	20.1099	54.5831	0.0873731		397.802	20.1099	26.2373	0.0397969		86.2402	7.10078	231.508	4.07104		86.2402	7.10078	127.262	1.14873
	138.861	7.05696	261.256	2.0171		138.861	7.05696	128.188	0.713174		138.861	7.05696	59.9642	0.323779		138.861	7.05696	28.6088	0.147409		398.601	20.07	251.118	0.4216		398.601	20.07	117.186	0.18893		398.601	20.07	54.6534	0.0880159		398.601	20.07	26.2694	0.0401665		86.4134	7.08693	232.164	4.07104		86.4134	7.08693	127.447	1.14873
	139.139	7.04304	261.777	2.0171		139.139	7.04304	128.372	0.713174		139.139	7.04304	60.0481	0.324926		139.139	7.04304	28.6469	0.147409		399.399	20.03	251.455	0.4216		399.399	20.03	117.338	0.190199		399.399	20.03	54.7237	0.0880159		399.399	20.03	26.3015	0.0401665		86.5866	7.07307	232.823	4.08573		86.5866	7.07307	127.632	1.14873
	139.417	7.02913	262.298	2.0171		139.417	7.02913	128.556	0.713174		139.417	7.02913	60.132	0.324926		139.417	7.02913	28.685	0.147409		400.198	19.9901	251.792	0.4216		400.198	19.9901	117.49	0.190199		400.198	19.9901	54.794	0.0880159		400.198	19.9901	26.3336	0.0401665		86.7598	7.05922	233.483	4.09832		86.7598	7.05922	127.817	1.14873
	139.696	7.01522	262.819	2.0171		139.696	7.01522	128.74	0.713174		139.696	7.01522	60.2159	0.324926		139.696	7.01522	28.723	0.147409		400.997	19.9502	252.129	0.4216		400.997	19.9502	117.642	0.190199		400.997	19.9502	54.8643	0.0880159		400.997	19.9502	26.3656	0.0401665		86.9329	7.04537	234.144	4.09832		86.9329	7.04537	128.002	1.14873
	139.974	7.0013	263.34	2.0171		139.974	7.0013	128.925	0.713174		139.974	7.0013	60.2998	0.324926		139.974	7.0013	28.7611	0.147409		401.796	19.9102	252.465	0.4216		401.796	19.9102	117.794	0.190199		401.796	19.9102	54.9347	0.0880159		401.796	19.9102	26.3977	0.0401665		87.1061	7.03151	234.804	4.09832		87.1061	7.03151	128.188	1.14873
	140.252	6.98739	263.861	2.0171		140.252	6.98739	129.109	0.713174		140.252	6.98739	60.3837	0.324926		140.252	6.98739	28.7992	0.147409		402.595	19.8703	252.802	0.4216		402.595	19.8703	117.945	0.190199		402.595	19.8703	55.005	0.0880159		402.595	19.8703	26.4298	0.0401665		87.2793	7.01766	235.465	4.09832		87.2793	7.01766	128.373	1.14873
	140.531	6.97347	264.382	2.0171		140.531	6.97347	129.293	0.713174		140.531	6.97347	60.4677	0.324926		140.531	6.97347	28.8372	0.147409		403.393	19.8303	253.139	0.4216		403.393	19.8303	118.097	0.190199		403.393	19.8303	55.0753	0.0880159		403.393	19.8303	26.4622	0.0405352		87.4525	7.0038	236.125	4.09832		87.4525	7.0038	128.558	1.14873
	140.809	6.95956	264.902	2.0171		140.809	6.95956	129.477	0.713174		140.809	6.95956	60.5516	0.324926		140.809	6.95956	28.8753	0.147409		404.192	19.7904	253.476	0.4216		404.192	19.7904	118.25	0.190944		404.192	19.7904	55.1456	0.0880159		404.192	19.7904	26.4947	0.0406715		87.6256	6.98995	236.786	4.09832		87.6256	6.98995	128.743	1.14873
	141.087	6.94565	265.423	2.0171		141.087	6.94565	129.661	0.713174		141.087	6.94565	60.6355	0.324926		141.087	6.94565	28.9134	0.147409		404.991	19.7505	253.813	0.4216		404.991	19.7505	118.404	0.192669		404.991	19.7505	55.2159	0.0880159		404.991	19.7505	26.5272	0.0406715		87.7988	6.9761	237.446	4.09832		87.7988	6.9761	128.928	1.14873
	141.365	6.93173	265.944	2.0171		141.365	6.93173	129.846	0.713174		141.365	6.93173	60.7194	0.324926		141.365	6.93173	28.9515	0.147409		405.79	19.7105	254.149	0.4216		405.79	19.7105	118.558	0.192669		405.79	19.7105	55.2868	0.0887234		405.79	19.7105	26.5597	0.0406715		87.972	6.96224	238.107	4.09832		87.972	6.96224	129.113	1.14873
	141.644	6.91782	266.465	2.0171		141.644	6.91782	130.03	0.713174		141.644	6.91782	60.8033	0.324926		141.644	6.91782	28.9895	0.147409		406.589	19.6706	254.486	0.4216		406.589	19.6706	118.712	0.192669		406.589	19.6706	55.3584	0.0896714		406.589	19.6706	26.5921	0.0406715		88.1451	6.94839	238.767	4.09832		88.1451	6.94839	129.298	1.14873
	141.922	6.9039	266.986	2.0171		141.922	6.9039	130.214	0.713174		141.922	6.9039	60.8872	0.324926		141.922	6.9039	29.0276	0.147409		407.387	19.6306	254.823	0.4216		407.387	19.6306	118.866	0.192669		407.387	19.6306	55.43	0.0896714		407.387	19.6306	26.6246	0.0406715		88.3183	6.93453	239.428	4.09832		88.3183	6.93453	129.483	1.14873
	142.2	6.88999	267.507	2.0171		142.2	6.88999	130.398	0.713174		142.2	6.88999	60.9711	0.324926		142.2	6.88999	29.0657	0.147409		408.186	19.5907	255.16	0.4216		408.186	19.5907	119.019	0.192669		408.186	19.5907	55.5016	0.0896714		408.186	19.5907	26.6572	0.0407804		88.4915	6.92068	240.088	4.09832		88.4915	6.92068	129.669	1.14873
	142.478	6.87608	268.028	2.0171		142.478	6.87608	130.582	0.713174		142.478	6.87608	61.0551	0.324926		142.478	6.87608	29.1037	0.147409		408.985	19.5508	255.496	0.4216		408.985	19.5508	119.173	0.192669		408.985	19.5508	55.5733	0.0896714		408.985	19.5508	26.6901	0.0411655		88.6647	6.90683	240.749	4.09832		88.6647	6.90683	129.854	1.14873
	142.757	6.86216	268.542	1.989		142.757	6.86216	130.766	0.713174		142.757	6.86216	61.139	0.324926		142.757	6.86216	29.1418	0.147409		409.784	19.5108	255.833	0.4216		409.784	19.5108	119.328	0.1933		409.784	19.5108	55.6449	0.0896714		409.784	19.5108	26.723	0.0411655		88.8378	6.89297	241.409	4.09832		88.8378	6.89297	130.039	1.14873
	143.035	6.84825	269.053	1.98035		143.035	6.84825	130.951	0.713174		143.035	6.84825	61.2229	0.324926		143.035	6.84825	29.1799	0.147409		410.583	19.4709	256.17	0.4216		410.583	19.4709	119.485	0.197126		410.583	19.4709	55.7165	0.0896714		410.583	19.4709	26.7559	0.0411655		89.011	6.87912	242.07	4.09832		89.011	6.87912	130.224	1.14873
	143.313	6.83433	269.565	1.98035		143.313	6.83433	131.135	0.713174		143.313	6.83433	61.3068	0.324926		143.313	6.83433	29.2179	0.147409		411.381	19.4309	256.507	0.4216		411.381	19.4309	119.643	0.197126		411.381	19.4309	55.7882	0.0896714		411.381	19.4309	26.7887	0.0411655		89.1842	6.86527	242.73	4.09832		89.1842	6.86527	130.409	1.14873
	143.592	6.82042	270.076	1.98035		143.592	6.82042	131.319	0.713174		143.592	6.82042	61.3907	0.324926		143.592	6.82042	29.256	0.147409		412.18	19.391	256.844	0.4216		412.18	19.391	119.8	0.197126		412.18	19.391	55.8598	0.0896714		412.18	19.391	26.8216	0.0411655		89.3574	6.85141	243.392	4.10583		89.3574	6.85141	130.594	1.14873
	143.87	6.80651	270.587	1.98035		143.87	6.80651	131.503	0.713174		143.87	6.80651	61.4764	0.331642		143.87	6.80651	29.2941	0.147409		412.979	19.3511	257.18	0.4216		412.979	19.3511	119.958	0.197126		412.979	19.3511	55.9314	0.0896714		412.979	19.3511	26.8547	0.0413721		89.5305	6.83756	244.054	4.10895		89.5305	6.83756	130.779	1.14873
	144.148	6.79259	271.099	1.98035		144.148	6.79259	131.687	0.713174		144.148	6.79259	61.563	0.335348		144.148	6.79259	29.3322	0.147409		413.778	19.3111	257.517	0.4216		413.778	19.3111	120.115	0.197126		413.778	19.3111	56.0034	0.0901433		413.778	19.3111	26.8879	0.041643		89.7037	6.8237	244.716	4.10895		89.7037	6.8237	130.964	1.14873
	144.426	6.77868	271.61	1.98035		144.426	6.77868	131.872	0.713174		144.426	6.77868	61.6496	0.335348		144.426	6.77868	29.3702	0.147409		414.577	19.2712	257.854	0.4216		414.577	19.2712	120.273	0.197126		414.577	19.2712	56.0765	0.0914299		414.577	19.2712	26.9212	0.041643		89.8769	6.80985	245.378	4.10895		89.8769	6.80985	131.15	1.14873
	144.705	6.76476	272.122	1.98035		144.705	6.76476	132.056	0.713174		144.705	6.76476	61.7362	0.335348		144.705	6.76476	29.4083	0.147409		415.375	19.2312	258.191	0.4216		415.375	19.2312	120.43	0.197126		415.375	19.2312	56.1495	0.0914299		415.375	19.2312	26.9545	0.041643		90.0501	6.796	246.041	4.10895		90.0501	6.796	131.339	1.17396
	144.983	6.75085	272.633	1.98035		144.983	6.75085	132.24	0.713174		144.983	6.75085	61.8228	0.335348		144.983	6.75085	29.4469	0.149559		416.174	19.1913	258.527	0.4216		416.174	19.1913	120.587	0.197126		416.174	19.1913	56.2225	0.0914299		416.174	19.1913	26.9877	0.041643		90.2232	6.78214	246.703	4.10895		90.2232	6.78214	131.532	1.19728
	145.261	6.73694	273.145	1.98035		145.261	6.73694	132.424	0.713174		145.261	6.73694	61.9094	0.335348		145.261	6.73694	29.4875	0.15711		416.973	19.1514	258.864	0.4216		416.973	19.1514	120.745	0.197126		416.973	19.1514	56.2956	0.0914299		416.973	19.1514	27.021	0.041643		90.3964	6.76829	247.365	4.10895		90.3964	6.76829	131.725	1.19728
	145.54	6.72302	273.656	1.98035		145.54	6.72302	132.608	0.713174		145.54	6.72302	61.996	0.335348		145.54	6.72302	29.5273	0.153982		417.772	19.1114	259.201	0.4216		417.772	19.1114	120.902	0.197126		417.772	19.1114	56.3686	0.0914299		417.772	19.1114	27.0545	0.0419619		90.5696	6.75443	248.027	4.10895		90.5696	6.75443	131.918	1.19728
	145.818	6.70911	274.168	1.98035		145.818	6.70911	132.792	0.713174		145.818	6.70911	62.0826	0.335348		145.818	6.70911	29.5668	0.152958		418.571	19.0715	259.538	0.4216		418.571	19.0715	121.06	0.197126		418.571	19.0715	56.4416	0.0914299		418.571	19.0715	27.0882	0.0421378		90.7427	6.74058	248.689	4.10895		90.7427	6.74058	132.111	1.19728
	146.096	6.6952	274.679	1.98035		146.096	6.6952	132.977	0.713174		146.096	6.6952	62.1692	0.335348		146.096	6.6952	29.6063	0.153139		419.369	19.0315	259.874	0.4216		419.369	19.0315	121.217	0.197126		419.369	19.0315	56.5147	0.0914299		419.369	19.0315	27.1218	0.0421378		90.9159	6.72673	249.352	4.10895		90.9159	6.72673	132.304	1.19728
	146.374	6.68128	275.19	1.98035		146.374	6.68128	133.161	0.713174		146.374	6.68128	62.2558	0.335348		146.374	6.68128	29.6459	0.153414		420.168	18.9916	260.211	0.4216		420.168	18.9916	121.375	0.197126		420.168	18.9916	56.5877	0.0914299		420.168	18.9916	27.1555	0.0421378		91.0891	6.71287	250.014	4.10895		91.0891	6.71287	132.497	1.19728
	146.653	6.66737	275.702	1.98035		146.653	6.66737	133.345	0.713174		146.653	6.66737	62.3424	0.335348		146.653	6.66737	29.6857	0.153916		420.967	18.9517	260.548	0.4216		420.967	18.9517	121.532	0.197126		420.967	18.9517	56.6607	0.0914299		420.967	18.9517	27.1891	0.0421378		91.2623	6.69902	250.676	4.10895		91.2623	6.69902	132.689	1.19728
	146.931	6.65345	276.213	1.98035		146.931	6.65345	133.529	0.713174		146.931	6.65345	62.429	0.335348		146.931	6.65345	29.7256	0.154621		421.766	18.9117	260.902	0.442953		421.766	18.9117	121.69	0.197126		421.766	18.9117	56.734	0.091752		421.766	18.9117	27.2228	0.0421378		91.4354	6.68517	251.338	4.10895		91.4354	6.68517	132.882	1.19728
	147.209	6.63954	276.725	1.98035		147.209	6.63954	133.716	0.722776		147.209	6.63954	62.5156	0.335348		147.209	6.63954	29.7655	0.154621		422.565	18.8718	261.259	0.447446		422.565	18.8718	121.847	0.197126		422.565	18.8718	56.8094	0.0943738		422.565	18.8718	27.2568	0.0425747		91.6086	6.67131	252	4.10895		91.6086	6.67131	133.075	1.19728
	147.487	6.62563	277.233	1.96831		147.487	6.62563	133.908	0.74396		147.487	6.62563	62.6023	0.335348		147.487	6.62563	29.8055	0.154621		423.363	18.8318	261.617	0.447446		423.363	18.8318	122.005	0.197231		423.363	18.8318	56.8848	0.0943738		423.363	18.8318	27.2909	0.0426478		91.7818	6.65746	252.663	4.10895		91.7818	6.65746	133.268	1.19728
	147.766	6.61171	277.738	1.95682		147.766	6.61171	134.1	0.74396		147.766	6.61171	62.6889	0.335348		147.766	6.61171	29.8454	0.154621		424.162	18.7919	261.974	0.447446		424.162	18.7919	122.168	0.203919		424.162	18.7919	56.9602	0.0943738		424.162	18.7919	27.325	0.0426478		91.955	6.6436	253.325	4.10895		91.955	6.6436	133.461	1.19728
	148.044	6.5978	278.244	1.95682		148.044	6.5978	134.292	0.74396		148.044	6.5978	62.7755	0.335348		148.044	6.5978	29.8853	0.154621		424.961	18.752	262.332	0.447446		424.961	18.752	122.331	0.203919		424.961	18.752	57.0356	0.0943738		424.961	18.752	27.359	0.0426478		92.1281	6.62975	253.986	4.10477		92.1281	6.62975	133.654	1.19728
	148.322	6.58388	278.749	1.95682		148.322	6.58388	134.484	0.74396		148.322	6.58388	62.8621	0.335348		148.322	6.58388	29.9256	0.155732		425.76	18.712	262.689	0.447446		425.76	18.712	122.493	0.203919		425.76	18.712	57.111	0.0943738		425.76	18.712	27.3931	0.0426478		92.3013	6.6159	254.648	4.10417		92.3013	6.6159	133.847	1.19728
	148.601	6.56997	279.255	1.95682		148.601	6.56997	134.677	0.74396		148.601	6.56997	62.9487	0.335348		148.601	6.56997	29.9659	0.156336		426.559	18.6721	263.046	0.447446		426.559	18.6721	122.656	0.203919		426.559	18.6721	57.1863	0.0943738		426.559	18.6721	27.4272	0.0427454		92.4745	6.60204	255.309	4.10417		92.4745	6.60204	134.04	1.19728
	148.879	6.55606	279.76	1.95682		148.879	6.55606	134.869	0.74396		148.879	6.55606	63.0365	0.340188		148.879	6.55606	30.0063	0.156336		427.357	18.6321	263.404	0.447446		427.357	18.6321	122.819	0.203919		427.357	18.6321	57.2617	0.0943738		427.357	18.6321	27.4624	0.0440671		92.6476	6.58819	255.971	4.10417		92.6476	6.58819	134.233	1.19728
	149.157	6.54214	280.265	1.95682		149.157	6.54214	135.061	0.74396		149.157	6.54214	63.1262	0.347054		149.157	6.54214	30.0467	0.156336		428.156	18.5922	263.761	0.447446		428.156	18.5922	122.982	0.203919		428.156	18.5922	57.3371	0.0943738		428.156	18.5922	27.4976	0.0440671		92.8208	6.57433	256.632	4.10417		92.8208	6.57433	134.426	1.19728
	149.435	6.52823	280.771	1.95682		149.435	6.52823	135.253	0.74396		149.435	6.52823	63.2158	0.347054		149.435	6.52823	30.0871	0.156336		428.955	18.5523	264.119	0.447446		428.955	18.5523	123.145	0.203919		428.955	18.5523	57.4125	0.0943738		428.955	18.5523	27.5328	0.0440671		92.994	6.56048	257.293	4.10417		92.994	6.56048	134.619	1.19728
	149.714	6.51431	281.276	1.95682		149.714	6.51431	135.445	0.74396		149.714	6.51431	63.3054	0.347054		149.714	6.51431	30.1274	0.156336		429.754	18.5123	264.476	0.447446		429.754	18.5123	123.308	0.203919		429.754	18.5123	57.4879	0.0943738		429.754	18.5123	27.568	0.0440671		93.1672	6.54663	257.955	4.10417		93.1672	6.54663	134.812	1.19728
	149.992	6.5004	281.781	1.95682		149.992	6.5004	135.637	0.74396		149.992	6.5004	63.3951	0.347054		149.992	6.5004	30.1683	0.158099		430.553	18.4724	264.833	0.447446		430.553	18.4724	123.471	0.203919		430.553	18.4724	57.5633	0.0943738		430.553	18.4724	27.6032	0.0440671		93.3403	6.53277	258.616	4.10417		93.3403	6.53277	135.005	1.19728
	150.27	6.48649	282.287	1.95682		150.27	6.48649	135.829	0.74396		150.27	6.48649	63.4847	0.347054		150.27	6.48649	30.2091	0.158117		431.351	18.4324	265.191	0.447446		431.351	18.4324	123.634	0.203919		431.351	18.4324	57.6387	0.0943738		431.351	18.4324	27.6384	0.0440671		93.5135	6.51892	259.278	4.10417		93.5135	6.51892	135.198	1.19728
	150.549	6.47257	282.792	1.95682		150.549	6.47257	136.024	0.754084		150.549	6.47257	63.5743	0.347054		150.549	6.47257	30.2499	0.158117		432.15	18.3925	265.548	0.447446		432.15	18.3925	123.797	0.203919		432.15	18.3925	57.714	0.0943738		432.15	18.3925	27.6736	0.0440671		93.6867	6.50507	259.939	4.10417		93.6867	6.50507	135.391	1.19728
	150.827	6.45866	283.298	1.95682		150.827	6.45866	136.22	0.760223		150.827	6.45866	63.6639	0.347054		150.827	6.45866	30.2908	0.158117		432.949	18.3526	265.906	0.447446		432.949	18.3526	123.959	0.203919		432.949	18.3526	57.7894	0.0943738		432.949	18.3526	27.7088	0.0440671		93.8599	6.49121	260.601	4.10417		93.8599	6.49121	135.584	1.19728
	151.105	6.44474	283.803	1.95682		151.105	6.44474	136.417	0.760223		151.105	6.44474	63.7536	0.347054		151.105	6.44474	30.3316	0.158117		433.748	18.3126	266.263	0.447446		433.748	18.3126	124.122	0.203919		433.748	18.3126	57.8648	0.0943738		433.748	18.3126	27.744	0.0440671		94.033	6.47736	261.262	4.10417		94.033	6.47736	135.777	1.19728
	151.383	6.43083	284.308	1.95682		151.383	6.43083	136.613	0.760223		151.383	6.43083	63.8432	0.347054		151.383	6.43083	30.3727	0.159277		434.547	18.2727	266.621	0.447446		434.547	18.2727	124.285	0.203919		434.547	18.2727	57.9402	0.0943738		434.547	18.2727	27.7792	0.0440671		94.2062	6.4635	261.924	4.10417		94.2062	6.4635	135.97	1.19728
	151.662	6.41692	284.814	1.95682		151.662	6.41692	136.809	0.760223		151.662	6.41692	63.9328	0.347054		151.662	6.41692	30.4145	0.16161		435.345	18.2327	266.978	0.447446		435.345	18.2327	124.448	0.203919		435.345	18.2327	58.0156	0.0943738		435.345	18.2327	27.8144	0.0440671		94.3794	6.44965	262.585	4.10417		94.3794	6.44965	136.163	1.19728
	151.94	6.403	285.319	1.95682		151.94	6.403	137.006	0.760223		151.94	6.403	64.0225	0.347054		151.94	6.403	30.4562	0.16161		436.144	18.1928	267.335	0.447446		436.144	18.1928	124.611	0.203919		436.144	18.1928	58.091	0.0943738		436.144	18.1928	27.8496	0.0440671		94.5526	6.4358	263.246	4.10417		94.5526	6.4358	136.358	1.20913
	152.218	6.38909	285.824	1.95463		152.218	6.38909	137.202	0.760223		152.218	6.38909	64.1121	0.347054		152.218	6.38909	30.498	0.16161		436.943	18.1529	267.693	0.447446		436.943	18.1529	124.774	0.203919		436.943	18.1529	58.1664	0.0943738		436.943	18.1529	27.8848	0.0440671		94.7257	6.42194	263.908	4.10345		94.7257	6.42194	136.56	1.25594
	152.496	6.37518	286.327	1.94836		152.496	6.37518	137.398	0.760223		152.496	6.37518	64.2017	0.347054		152.496	6.37518	30.5397	0.16161		437.742	18.1129	268.05	0.447446		437.742	18.1129	124.942	0.210597		437.742	18.1129	58.2417	0.0943738		437.742	18.1129	27.92	0.0440671		94.8989	6.40809	264.566	4.08729		94.8989	6.40809	136.762	1.25594
	152.775	6.36126	286.83	1.94836		152.775	6.36126	137.595	0.760223		152.775	6.36126	64.2913	0.347054		152.775	6.36126	30.5814	0.16161		438.541	18.073	268.408	0.447446		438.541	18.073	125.111	0.211429		438.541	18.073	58.3171	0.0943738		438.541	18.073	27.9552	0.0440671		95.0721	6.39423	265.225	4.08729		95.0721	6.39423	136.965	1.25594
	153.053	6.34735	287.333	1.94836		153.053	6.34735	137.791	0.760223		153.053	6.34735	64.381	0.347054		153.053	6.34735	30.6232	0.16161		439.339	18.033	268.765	0.447446		439.339	18.033	125.28	0.211429		439.339	18.033	58.3954	0.0979777		439.339	18.033	27.9904	0.0440671		95.2452	6.38038	265.884	4.08729		95.2452	6.38038	137.167	1.25594
	153.331	6.33343	287.836	1.94836		153.331	6.33343	137.987	0.760223		153.331	6.33343	64.4706	0.347054		153.331	6.33343	30.6649	0.16161		440.138	17.9931	269.122	0.447446		440.138	17.9931	125.449	0.211429		440.138	17.9931	58.4743	0.0987908		440.138	17.9931	28.0256	0.0440671		95.4184	6.36653	266.543	4.08729		95.4184	6.36653	137.37	1.25594
	153.61	6.31952	288.34	1.94836		153.61	6.31952	138.184	0.760223		153.61	6.31952	64.5602	0.347054		153.61	6.31952	30.7066	0.16161		440.937	17.9532	269.48	0.447446		440.937	17.9532	125.618	0.211429		440.937	17.9532	58.5532	0.0987908		440.937	17.9532	28.0608	0.0440671		95.5916	6.35267	267.201	4.08729		95.5916	6.35267	137.572	1.25594
	153.888	6.30561	288.843	1.94836		153.888	6.30561	138.384	0.776557		153.888	6.30561	64.6506	0.349786		153.888	6.30561	30.7484	0.16161		441.736	17.9132	269.837	0.447446		441.736	17.9132	125.787	0.211429		441.736	17.9132	58.6321	0.0987908		441.736	17.9132	28.096	0.0440671		95.7648	6.33882	267.86	4.08729		95.7648	6.33882	137.774	1.25594
	154.166	6.29169	289.346	1.94836		154.166	6.29169	138.585	0.777728		154.166	6.29169	64.7441	0.362022		154.166	6.29169	30.7901	0.16161		442.535	17.8733	270.195	0.447446		442.535	17.8733	125.955	0.211429		442.535	17.8733	58.711	0.0987908		442.535	17.8733	28.1312	0.0440671		95.9379	6.32496	268.519	4.08729		95.9379	6.32496	137.977	1.25594
	154.444	6.27778	289.849	1.94836		154.444	6.27778	138.786	0.777728		154.444	6.27778	64.8376	0.362022		154.444	6.27778	30.8319	0.16161		443.333	17.8333	270.552	0.447446		443.333	17.8333	126.124	0.211429		443.333	17.8333	58.79	0.0987908		443.333	17.8333	28.1664	0.0440671		96.1111	6.31111	269.177	4.08729		96.1111	6.31111	138.179	1.25594
	154.723	6.26386	290.352	1.94836		154.723	6.26386	138.987	0.777728		154.723	6.26386	64.9311	0.362022		154.723	6.26386	30.8736	0.16161		444.132	17.7934	270.91	0.447446		444.132	17.7934	126.293	0.211429		444.132	17.7934	58.8689	0.0987908		444.132	17.7934	28.2016	0.0440671		96.2843	6.29726	269.836	4.08729		96.2843	6.29726	138.382	1.25594
	155.001	6.24995	290.856	1.94836		155.001	6.24995	139.188	0.777728		155.001	6.24995	65.0246	0.362022		155.001	6.24995	30.9153	0.16161		444.931	17.7535	271.267	0.447446		444.931	17.7535	126.462	0.211429		444.931	17.7535	58.9478	0.0987908		444.931	17.7535	28.2368	0.0440671		96.4575	6.2834	270.495	4.08729		96.4575	6.2834	138.584	1.25594
	155.279	6.23604	291.359	1.94836		155.279	6.23604	139.389	0.777728		155.279	6.23604	65.118	0.362022		155.279	6.23604	30.9571	0.16161		445.73	17.7135	271.624	0.447446		445.73	17.7135	126.631	0.211429		445.73	17.7135	59.0267	0.0987908		445.73	17.7135	28.272	0.0440671		96.6306	6.26955	271.154	4.08729		96.6306	6.26955	138.786	1.25594
	155.558	6.22212	291.862	1.94836		155.558	6.22212	139.589	0.777728		155.558	6.22212	65.2115	0.362022		155.558	6.22212	30.9988	0.16161		446.529	17.6736	271.99	0.457461		446.529	17.6736	126.8	0.211429		446.529	17.6736	59.1056	0.0987908		446.529	17.6736	28.3082	0.0453011		96.8038	6.2557	271.812	4.08729		96.8038	6.2557	138.989	1.25594
	155.836	6.20821	292.365	1.94836		155.836	6.20821	139.79	0.777728		155.836	6.20821	65.305	0.362022		155.836	6.20821	31.0418	0.16655		447.327	17.6336	272.363	0.466845		447.327	17.6336	126.969	0.211429		447.327	17.6336	59.1845	0.0987908		447.327	17.6336	28.3447	0.0456635		96.977	6.24184	272.471	4.08729		96.977	6.24184	139.191	1.25594
	156.114	6.19429	292.868	1.94836		156.114	6.19429	139.991	0.777728		156.114	6.19429	65.3985	0.362022		156.114	6.19429	31.085	0.167111		448.126	17.5937	272.736	0.466845		448.126	17.5937	127.138	0.211429		448.126	17.5937	59.2634	0.0987908		448.126	17.5937	28.3812	0.0456635		97.1502	6.22799	273.13	4.08729		97.1502	6.22799	139.394	1.25594
	156.392	6.18038	293.371	1.94836		156.392	6.18038	140.192	0.777728		156.392	6.18038	65.492	0.362022		156.392	6.18038	31.1281	0.167111		448.925	17.5538	273.109	0.466845		448.925	17.5538	127.307	0.211429		448.925	17.5538	59.3424	0.0987908		448.925	17.5538	28.4177	0.0456635		97.3233	6.21413	273.788	4.08729		97.3233	6.21413	139.596	1.25594
	156.671	6.16647	293.875	1.94836		156.671	6.16647	140.393	0.777728		156.671	6.16647	65.5855	0.362022		156.671	6.16647	31.1713	0.167111		449.724	17.5138	273.482	0.466845		449.724	17.5138	127.475	0.211429		449.724	17.5138	59.4213	0.0987908		449.724	17.5138	28.4541	0.0456635		97.4965	6.20028	274.446	4.08179		97.4965	6.20028	139.798	1.25594
	156.949	6.15255	294.378	1.9484		156.949	6.15255	140.595	0.782332		156.949	6.15255	65.679	0.362022		156.949	6.15255	31.2144	0.167111		450.523	17.4739	273.854	0.466845		450.523	17.4739	127.644	0.211429		450.523	17.4739	59.5002	0.0987908		450.523	17.4739	28.4906	0.0456635		97.6697	6.18643	275.101	4.06121		97.6697	6.18643	140.001	1.25594
	157.227	6.13864	294.883	1.95601		157.227	6.13864	140.801	0.79662		157.227	6.13864	65.7725	0.362022		157.227	6.13864	31.2576	0.167111		451.321	17.4339	274.227	0.466845		451.321	17.4339	127.818	0.217772		451.321	17.4339	59.5791	0.0987908		451.321	17.4339	28.5271	0.0456635		97.8428	6.17257	275.755	4.06121		97.8428	6.17257	140.203	1.25594
	157.506	6.12472	295.388	1.95601		157.506	6.12472	141.006	0.79662		157.506	6.12472	65.866	0.362022		157.506	6.12472	31.3008	0.167111		452.12	17.394	274.6	0.466845		452.12	17.394	127.994	0.219742		452.12	17.394	59.658	0.0987908		452.12	17.394	28.5639	0.0460484		98.016	6.15872	276.41	4.06121		98.016	6.15872	140.406	1.25594
	157.784	6.11081	295.893	1.95601		157.784	6.11081	141.212	0.79662		157.784	6.11081	65.9595	0.362022		157.784	6.11081	31.3439	0.167111		452.919	17.3541	274.973	0.466845		452.919	17.3541	128.169	0.219742		452.919	17.3541	59.7369	0.0987908		452.919	17.3541	28.601	0.0464582		98.1892	6.14486	277.064	4.06121		98.1892	6.14486	140.608	1.25594
	158.062	6.0969	296.398	1.95601		158.062	6.0969	141.418	0.79662		158.062	6.0969	66.053	0.362022		158.062	6.0969	31.3871	0.167111		453.718	17.3141	275.347	0.46807		453.718	17.3141	128.345	0.219742		453.718	17.3141	59.8158	0.0987908		453.718	17.3141	28.6381	0.0464582		98.3624	6.13101	277.719	4.06121		98.3624	6.13101	140.811	1.25594
	158.34	6.08298	296.904	1.95601		158.34	6.08298	141.624	0.79662		158.34	6.08298	66.1465	0.362022		158.34	6.08298	31.4302	0.167111		454.517	17.2742	275.728	0.476775		454.517	17.2742	128.52	0.219742		454.517	17.2742	59.8948	0.0987908		454.517	17.2742	28.6752	0.0464582		98.5355	6.11716	278.373	4.06121		98.5355	6.11716	141.013	1.25594
	158.619	6.06907	297.409	1.95601		158.619	6.06907	141.829	0.79662		158.619	6.06907	66.24	0.362022		158.619	6.06907	31.4734	0.167111		455.315	17.2342	276.109	0.476775		455.315	17.2342	128.696	0.219742		455.315	17.2342	59.9737	0.0987908		455.315	17.2342	28.7123	0.0464582		98.7087	6.1033	279.028	4.06121		98.7087	6.1033	141.215	1.25594
	158.897	6.05516	297.914	1.95601		158.897	6.05516	142.035	0.79662		158.897	6.05516	66.3335	0.362022		158.897	6.05516	31.5165	0.167111		456.114	17.1943	276.49	0.476775		456.114	17.1943	128.871	0.219742		456.114	17.1943	60.0547	0.101407		456.114	17.1943	28.7494	0.0464582		98.8819	6.08945	279.682	4.06121		98.8819	6.08945	141.418	1.25594
	159.175	6.04124	298.419	1.95601		159.175	6.04124	142.241	0.79662		159.175	6.04124	66.427	0.362022		159.175	6.04124	31.5597	0.167111		456.913	17.1544	276.87	0.476775		456.913	17.1544	129.047	0.219742		456.913	17.1544	60.1376	0.103799		456.913	17.1544	28.7865	0.0464582		99.0551	6.0756	280.337	4.06121		99.0551	6.0756	141.62	1.25594
	159.453	6.02733	298.924	1.95601		159.453	6.02733	142.446	0.79662		159.453	6.02733	66.5205	0.362022		159.453	6.02733	31.6029	0.167111		457.712	17.1144	277.251	0.476775		457.712	17.1144	129.222	0.219742		457.712	17.1144	60.2205	0.103799		457.712	17.1144	28.8238	0.0466193		99.2282	6.06174	280.991	4.06121		99.2282	6.06174	141.829	1.29455
	159.732	6.01341	299.429	1.95601		159.732	6.01341	142.652	0.79662		159.732	6.01341	66.614	0.362022		159.732	6.01341	31.646	0.167111		458.511	17.0745	277.632	0.476775		458.511	17.0745	129.398	0.219742		458.511	17.0745	60.3034	0.103799		458.511	17.0745	28.8615	0.047282		99.4014	6.04789	281.646	4.06121		99.4014	6.04789	142.038	1.29959
	160.01	5.9995	299.935	1.95601		160.01	5.9995	142.858	0.79662		160.01	5.9995	66.7075	0.362022		160.01	5.9995	31.6899	0.169911		459.309	17.0345	278.013	0.476775		459.309	17.0345	129.574	0.219742		459.309	17.0345	60.3863	0.103799		459.309	17.0345	28.8993	0.047282		99.5746	6.03403	282.3	4.06121		99.5746	6.03403	142.248	1.29959
	160.288	5.98559	300.44	1.95601		160.288	5.98559	143.067	0.80791		160.288	5.98559	66.8018	0.365299		160.288	5.98559	31.7346	0.173141		460.108	16.9946	278.394	0.476775		460.108	16.9946	129.749	0.219742		460.108	16.9946	60.4692	0.103799		460.108	16.9946	28.9371	0.047282		99.7477	6.02018	282.955	4.06121		99.7477	6.02018	142.457	1.29959
	160.567	5.97167	300.945	1.95601		160.567	5.97167	143.278	0.816988		160.567	5.97167	66.9002	0.381086		160.567	5.97167	31.7793	0.173141		460.907	16.9547	278.775	0.476775		460.907	16.9547	129.925	0.219742		460.907	16.9547	60.5522	0.103799		460.907	16.9547	28.9749	0.047282		99.9209	6.00633	283.609	4.06121		99.9209	6.00633	142.667	1.29959
	160.845	5.95776	301.45	1.95601		160.845	5.95776	143.489	0.816988		160.845	5.95776	66.9986	0.381086		160.845	5.95776	31.824	0.173141		461.706	16.9147	279.162	0.48442		461.706	16.9147	130.1	0.219742		461.706	16.9147	60.6351	0.103799		461.706	16.9147	29.0126	0.047282		100.094	5.99247	284.264	4.06121		100.094	5.99247	142.876	1.29959
	161.123	5.94384	301.955	1.95601		161.123	5.94384	143.7	0.816988		161.123	5.94384	67.0971	0.381086		161.123	5.94384	31.8688	0.173141		462.505	16.8748	279.551	0.487242		462.505	16.8748	130.276	0.219742		462.505	16.8748	60.718	0.103799		462.505	16.8748	29.0504	0.047282		100.267	5.97862	284.918	4.06121		100.267	5.97862	143.085	1.29959
	161.401	5.92993	302.46	1.95601		161.401	5.92993	143.911	0.816988		161.401	5.92993	67.1955	0.381086		161.401	5.92993	31.9135	0.173141		463.303	16.8348	279.94	0.487242		463.303	16.8348	130.451	0.219742		463.303	16.8348	60.8009	0.103799		463.303	16.8348	29.0882	0.047282		100.44	5.96476	285.573	4.06121		100.44	5.96476	143.295	1.29959
	161.68	5.91602	302.966	1.95601		161.68	5.91602	144.122	0.816988		161.68	5.91602	67.2939	0.381086		161.68	5.91602	31.9582	0.173141		464.102	16.7949	280.329	0.487242		464.102	16.7949	130.627	0.219742		464.102	16.7949	60.8838	0.103799		464.102	16.7949	29.1266	0.0480704		100.614	5.95091	286.224	4.04027		100.614	5.95091	143.508	1.32149
	161.958	5.9021	303.475	1.97422		161.958	5.9021	144.333	0.816988		161.958	5.9021	67.3923	0.381086		161.958	5.9021	32.0029	0.173141		464.901	16.755	280.718	0.487242		464.901	16.755	130.806	0.224775		464.901	16.755	60.9667	0.103799		464.901	16.755	29.165	0.0481513		100.787	5.93706	286.874	4.03195		100.787	5.93706	143.721	1.32173
	162.236	5.88819	303.987	1.98021		162.236	5.88819	144.544	0.816988		162.236	5.88819	67.4907	0.381086		162.236	5.88819	32.0476	0.173141		465.7	16.715	281.108	0.487242		465.7	16.715	130.988	0.227644		465.7	16.715	61.0496	0.103799		465.7	16.715	29.2035	0.0481513		100.96	5.9232	287.524	4.03195		100.96	5.9232	143.934	1.32173
	162.515	5.87427	304.498	1.98021		162.515	5.87427	144.755	0.816988		162.515	5.87427	67.5892	0.381086		162.515	5.87427	32.0923	0.173141		466.498	16.6751	281.497	0.487242		466.498	16.6751	131.17	0.227644		466.498	16.6751	61.1326	0.103799		466.498	16.6751	29.2419	0.0481513		101.133	5.90935	288.173	4.03195		101.133	5.90935	144.147	1.32173
	162.793	5.86036	305.01	1.98021		162.793	5.86036	144.966	0.816988		162.793	5.86036	67.6876	0.381086		162.793	5.86036	32.1371	0.173141		467.297	16.6351	281.886	0.487242		467.297	16.6351	131.352	0.227644		467.297	16.6351	61.2155	0.103799		467.297	16.6351	29.2804	0.0481513		101.306	5.8955	288.823	4.03195		101.306	5.8955	144.36	1.32173
	163.071	5.84645	305.521	1.98021		163.071	5.84645	145.177	0.816988		163.071	5.84645	67.786	0.381086		163.071	5.84645	32.1818	0.173141		468.096	16.5952	282.275	0.487242		468.096	16.5952	131.534	0.227644		468.096	16.5952	61.2984	0.103799		468.096	16.5952	29.3189	0.0481513		101.479	5.88164	289.473	4.03195		101.479	5.88164	144.573	1.32173
	163.349	5.83253	306.032	1.98021		163.349	5.83253	145.388	0.816988		163.349	5.83253	67.8844	0.381086		163.349	5.83253	32.2265	0.173141		468.895	16.5553	282.668	0.491004		468.895	16.5553	131.715	0.227644		468.895	16.5553	61.3813	0.103799		468.895	16.5553	29.3573	0.0481513		101.653	5.86779	290.123	4.03195		101.653	5.86779	144.786	1.32173
	163.628	5.81862	306.544	1.98021		163.628	5.81862	145.608	0.854402		163.628	5.81862	67.9828	0.381086		163.628	5.81862	32.2712	0.173141		469.694	16.5153	283.066	0.498393		469.694	16.5153	131.897	0.227644		469.694	16.5153	61.4642	0.103799		469.694	16.5153	29.3962	0.0485947		101.826	5.85393	290.773	4.03195		101.826	5.85393	144.999	1.32392
	163.906	5.8047	307.055	1.98021		163.906	5.8047	145.83	0.860246		163.906	5.8047	68.0812	0.381086		163.906	5.8047	32.3159	0.173141		470.492	16.4754	283.464	0.498393		470.492	16.4754	132.079	0.227644		470.492	16.4754	61.5471	0.103799		470.492	16.4754	29.4352	0.0488685		101.999	5.84008	291.422	4.03195		101.999	5.84008	145.216	1.34504
	164.184	5.79079	307.567	1.98021		164.184	5.79079	146.053	0.860246		164.184	5.79079	68.1797	0.381086		164.184	5.79079	32.3607	0.173343		471.291	16.4354	283.862	0.498393		471.291	16.4354	132.261	0.227644		471.291	16.4354	61.63	0.103799		471.291	16.4354	29.4742	0.0488685		102.172	5.82623	292.072	4.03195		102.172	5.82623	145.433	1.34504
	164.462	5.77688	308.078	1.98021		164.462	5.77688	146.275	0.860246		164.462	5.77688	68.2781	0.381086		164.462	5.77688	32.4071	0.179762		472.09	16.3955	284.26	0.498393		472.09	16.3955	132.443	0.227644		472.09	16.3955	61.713	0.103799		472.09	16.3955	29.5133	0.0488685		102.345	5.81237	292.722	4.03195		102.345	5.81237	145.65	1.34504
	164.741	5.76296	308.589	1.98021		164.741	5.76296	146.497	0.860246		164.741	5.76296	68.3765	0.381086		164.741	5.76296	32.4535	0.179762		472.889	16.3556	284.658	0.498393		472.889	16.3556	132.625	0.227644		472.889	16.3556	61.7969	0.105104		472.889	16.3556	29.5524	0.0489853		102.519	5.79852	293.372	4.03195		102.519	5.79852	145.866	1.34504
	165.019	5.74905	309.101	1.98021		165.019	5.74905	146.719	0.860246		165.019	5.74905	68.4749	0.381086		165.019	5.74905	32.5	0.179762		473.688	16.3156	285.056	0.498393		473.688	16.3156	132.807	0.227644		473.688	16.3156	61.8844	0.1095		473.688	16.3156	29.5919	0.0494283		102.692	5.78466	294.022	4.03195		102.692	5.78466	146.083	1.34504
	165.297	5.73514	309.612	1.98021		165.297	5.73514	146.941	0.860246		165.297	5.73514	68.5733	0.381086		165.297	5.73514	32.5464	0.179762		474.486	16.2757	285.454	0.498393		474.486	16.2757	132.989	0.22847		474.486	16.2757	61.9719	0.1095		474.486	16.2757	29.6314	0.0494283		102.865	5.77081	294.671	4.03195		102.865	5.77081	146.3	1.34504
	165.576	5.72122	310.124	1.98021		165.576	5.72122	147.163	0.860246		165.576	5.72122	68.6718	0.381086		165.576	5.72122	32.5928	0.179762		475.285	16.2357	285.852	0.498393		475.285	16.2357	133.177	0.23492		475.285	16.2357	62.0593	0.1095		475.285	16.2357	29.6708	0.0494283		103.038	5.75696	295.321	4.03195		103.038	5.75696	146.517	1.34504
	165.854	5.70731	310.635	1.98021		165.854	5.70731	147.386	0.860246		165.854	5.70731	68.7702	0.381086		165.854	5.70731	32.6392	0.179762		476.084	16.1958	286.251	0.498393		476.084	16.1958	133.364	0.23492		476.084	16.1958	62.1468	0.1095		476.084	16.1958	29.7103	0.0494283		103.211	5.7431	295.971	4.03195		103.211	5.7431	146.734	1.34992
	166.132	5.69339	311.146	1.98021		166.132	5.69339	147.608	0.860246		166.132	5.69339	68.8686	0.381086		166.132	5.69339	32.6857	0.179762		476.883	16.1559	286.658	0.509545		476.883	16.1559	133.552	0.23492		476.883	16.1559	62.2343	0.1095		476.883	16.1559	29.7502	0.049889		103.384	5.72925	296.621	4.03195		103.384	5.72925	146.955	1.36964
	166.41	5.67948	311.658	1.98021		166.41	5.67948	147.83	0.860246		166.41	5.67948	68.967	0.381086		166.41	5.67948	32.7321	0.179762		477.682	16.1159	287.065	0.510201		477.682	16.1159	133.74	0.23492		477.682	16.1159	62.3217	0.1095		477.682	16.1159	29.7901	0.0500049		103.558	5.7154	297.27	4.0269		103.558	5.7154	147.176	1.36964
	166.689	5.66557	312.175	2.00188		166.689	5.66557	148.052	0.860246		166.689	5.66557	69.0664	0.384633		166.689	5.66557	32.7785	0.179762		478.48	16.076	287.473	0.510201		478.48	16.076	133.927	0.23492		478.48	16.076	62.4092	0.1095		478.48	16.076	29.8301	0.0500049		103.731	5.70154	297.916	4.00905		103.731	5.70154	147.396	1.36964
	166.967	5.65165	312.697	2.02361		166.967	5.65165	148.274	0.860246		166.967	5.65165	69.1705	0.403086		166.967	5.65165	32.8249	0.179762		479.279	16.036	287.88	0.510201		479.279	16.036	134.115	0.23492		479.279	16.036	62.4967	0.1095		479.279	16.036	29.87	0.0500049		103.904	5.68769	298.562	4.00905		103.904	5.68769	147.617	1.36964
	167.245	5.63774	313.22	2.02361		167.245	5.63774	148.496	0.860246		167.245	5.63774	69.2746	0.403086		167.245	5.63774	32.8714	0.179762		480.078	15.9961	288.288	0.510201		480.078	15.9961	134.303	0.23492		480.078	15.9961	62.5841	0.1095		480.078	15.9961	29.9101	0.0502351		104.077	5.67383	299.208	4.00905		104.077	5.67383	147.838	1.36964
	167.524	5.62382	313.743	2.02361		167.524	5.62382	148.719	0.860246		167.524	5.62382	69.3787	0.403086		167.524	5.62382	32.9178	0.179762		480.877	15.9562	288.695	0.510201		480.877	15.9562	134.49	0.23492		480.877	15.9562	62.6716	0.1095		480.877	15.9562	29.9506	0.0505959		104.25	5.65998	299.854	4.00905		104.25	5.65998	148.059	1.36964
	167.802	5.60991	314.265	2.02361		167.802	5.60991	148.941	0.860246		167.802	5.60991	69.4828	0.403086		167.802	5.60991	32.9642	0.179762		481.676	15.9162	289.103	0.510201		481.676	15.9162	134.678	0.23492		481.676	15.9162	62.7591	0.1095		481.676	15.9162	29.991	0.0505959		104.423	5.64613	300.5	4.00905		104.423	5.64613	148.279	1.36964
	168.08	5.596	314.788	2.02361		168.08	5.596	149.163	0.860246		168.08	5.596	69.5869	0.403086		168.08	5.596	33.0106	0.179762		482.474	15.8763	289.51	0.510201		482.474	15.8763	134.866	0.23492		482.474	15.8763	62.8465	0.1095		482.474	15.8763	30.0314	0.0505959		104.597	5.63227	301.146	4.00905		104.597	5.63227	148.501	1.3775
	168.358	5.58208	315.311	2.02361		168.358	5.58208	149.385	0.860246		168.358	5.58208	69.691	0.403086		168.358	5.58208	33.0571	0.179762		483.273	15.8363	289.918	0.510201		483.273	15.8363	135.053	0.23492		483.273	15.8363	62.934	0.1095		483.273	15.8363	30.0718	0.0505959		104.77	5.61842	301.792	4.00905		104.77	5.61842	148.726	1.39556
	168.637	5.56817	315.833	2.02361		168.637	5.56817	149.607	0.860246		168.637	5.56817	69.7951	0.403086		168.637	5.56817	33.1051	0.18597		484.072	15.7964	290.333	0.520189		484.072	15.7964	135.241	0.23492		484.072	15.7964	63.0215	0.1095		484.072	15.7964	30.1134	0.0521391		104.943	5.60456	302.439	4.00905		104.943	5.60456	148.951	1.39556
	168.915	5.55425	316.356	2.02361		168.915	5.55425	149.829	0.860246		168.915	5.55425	69.8992	0.403086		168.915	5.55425	33.1542	0.190167		484.871	15.7565	290.756	0.528314		484.871	15.7565	135.432	0.239565		484.871	15.7565	63.109	0.1095		484.871	15.7565	30.1551	0.0521706		105.116	5.59071	303.085	4.00905		105.116	5.59071	149.176	1.39556
	169.193	5.54034	316.878	2.02361		169.193	5.54034	150.052	0.860246		169.193	5.54034	70.0033	0.403086		169.193	5.54034	33.2033	0.190167		485.67	15.7165	291.178	0.528314		485.67	15.7165	135.626	0.242795		485.67	15.7165	63.1964	0.1095		485.67	15.7165	30.1968	0.0521706		105.289	5.57686	303.731	4.00905		105.289	5.57686	149.401	1.39556
	169.471	5.52643	317.401	2.02361		169.471	5.52643	150.274	0.860246		169.471	5.52643	70.1074	0.403086		169.471	5.52643	33.2524	0.190167		486.468	15.6766	291.6	0.528314		486.468	15.6766	135.82	0.242795		486.468	15.6766	63.2839	0.1095		486.468	15.6766	30.2385	0.0521706		105.462	5.563	304.377	4.00905		105.462	5.563	149.626	1.39556
	169.75	5.51251	317.924	2.02361		169.75	5.51251	150.496	0.860246		169.75	5.51251	70.2115	0.403086		169.75	5.51251	33.3015	0.190167		487.267	15.6366	292.022	0.528314		487.267	15.6366	136.014	0.242795		487.267	15.6366	63.3714	0.1095		487.267	15.6366	30.2801	0.0521706		105.636	5.54915	305.023	4.00905		105.636	5.54915	149.851	1.39556
	170.028	5.4986	318.446	2.02361		170.028	5.4986	150.718	0.860246		170.028	5.4986	70.3156	0.403086		170.028	5.4986	33.3506	0.190167		488.066	15.5967	292.444	0.528314		488.066	15.5967	136.208	0.242795		488.066	15.5967	63.4588	0.1095		488.066	15.5967	30.3218	0.0521706		105.809	5.5353	305.669	4.00905		105.809	5.5353	150.076	1.39556
	170.306	5.48468	318.969	2.02361		170.306	5.48468	150.94	0.860246		170.306	5.48468	70.4197	0.403086		170.306	5.48468	33.3998	0.190167		488.865	15.5568	292.866	0.528314		488.865	15.5568	136.402	0.242795		488.865	15.5568	63.5463	0.1095		488.865	15.5568	30.3635	0.0521706		105.982	5.52144	306.315	4.00905		105.982	5.52144	150.304	1.41551
	170.585	5.47077	319.491	2.02361		170.585	5.47077	151.162	0.860246		170.585	5.47077	70.5238	0.403086		170.585	5.47077	33.4489	0.190167		489.664	15.5168	293.288	0.528314		489.664	15.5168	136.596	0.242795		489.664	15.5168	63.6338	0.1095		489.664	15.5168	30.4052	0.0521706		106.155	5.50759	306.961	4.00905		106.155	5.50759	150.537	1.44444
	170.863	5.45686	320.014	2.02361		170.863	5.45686	151.385	0.860246		170.863	5.45686	70.6279	0.403086		170.863	5.45686	33.498	0.190167		490.462	15.4769	293.71	0.528314		490.462	15.4769	136.79	0.242795		490.462	15.4769	63.7246	0.113773		490.462	15.4769	30.4468	0.0521706		106.328	5.49373	307.607	4.00905		106.328	5.49373	150.769	1.44444
	171.141	5.44294	320.537	2.02361		171.141	5.44294	151.607	0.860246		171.141	5.44294	70.732	0.403086		171.141	5.44294	33.5471	0.190167		491.261	15.4369	294.132	0.528314		491.261	15.4369	136.984	0.242795		491.261	15.4369	63.8158	0.114067		491.261	15.4369	30.4885	0.0521706		106.502	5.47988	308.253	4.00905		106.502	5.47988	151.002	1.44444
	171.419	5.42903	321.059	2.02361		171.419	5.42903	151.829	0.860246		171.419	5.42903	70.8361	0.403086		171.419	5.42903	33.5962	0.190167		492.06	15.397	294.554	0.528314		492.06	15.397	137.178	0.242795		492.06	15.397	63.9069	0.114067		492.06	15.397	30.5302	0.0521706		106.675	5.46603	308.899	4.00276		106.675	5.46603	151.235	1.44444
	171.698	5.41512	321.582	2.02361		171.698	5.41512	152.051	0.860246		171.698	5.41512	70.9402	0.403086		171.698	5.41512	33.6453	0.190167		492.859	15.3571	294.976	0.528314		492.859	15.3571	137.372	0.242795		492.859	15.3571	63.998	0.114067		492.859	15.3571	30.5719	0.0521706		106.848	5.45217	309.543	4.00038		106.848	5.45217	151.468	1.44444
	171.976	5.4012	322.113	2.05635		171.976	5.4012	152.273	0.860246		171.976	5.4012	71.0443	0.403086		171.976	5.4012	33.6944	0.190167		493.658	15.3171	295.398	0.528314		493.658	15.3171	137.566	0.242795		493.658	15.3171	64.0891	0.114067		493.658	15.3171	30.6135	0.0521706		107.021	5.43832	310.188	4.00038		107.021	5.43832	151.701	1.44444
	172.254	5.38729	322.652	2.08853		172.254	5.38729	152.495	0.860246		172.254	5.38729	71.1484	0.403086		172.254	5.38729	33.7435	0.190167		494.456	15.2772	295.82	0.528314		494.456	15.2772	137.76	0.243361		494.456	15.2772	64.1802	0.114067		494.456	15.2772	30.6552	0.0521706		107.194	5.42446	310.833	4.00038		107.194	5.42446	151.933	1.44444
	172.533	5.37337	323.192	2.08853		172.533	5.37337	152.725	0.888862		172.533	5.37337	71.2525	0.403086		172.533	5.37337	33.7927	0.190167		495.255	15.2372	296.242	0.528314		495.255	15.2372	137.961	0.251318		495.255	15.2372	64.2713	0.114067		495.255	15.2372	30.6969	0.0521706		107.367	5.41061	311.477	4.00038		107.367	5.41061	152.166	1.44444
	172.811	5.35946	323.731	2.08853		172.811	5.35946	152.959	0.906611		172.811	5.35946	71.3566	0.403086		172.811	5.35946	33.8418	0.190167		496.054	15.1973	296.664	0.528314		496.054	15.1973	138.162	0.251318		496.054	15.1973	64.3625	0.114067		496.054	15.1973	30.7386	0.0521706		107.541	5.39676	312.122	4.00038		107.541	5.39676	152.399	1.44444
	173.089	5.34555	324.27	2.08853		173.089	5.34555	153.193	0.906611		173.089	5.34555	71.4617	0.406932		173.089	5.34555	33.8909	0.190167		496.853	15.1574	297.086	0.528314		496.853	15.1574	138.362	0.251318		496.853	15.1574	64.4536	0.114067		496.853	15.1574	30.7802	0.0521706		107.714	5.3829	312.767	4.00038		107.714	5.3829	152.632	1.44444
	173.367	5.33163	324.81	2.08853		173.367	5.33163	153.427	0.906611		173.367	5.33163	71.5723	0.428628		173.367	5.33163	33.94	0.190167		497.652	15.1174	297.514	0.535703		497.652	15.1174	138.563	0.251318		497.652	15.1174	64.5461	0.115814		497.652	15.1174	30.8223	0.0526467		107.887	5.36905	313.411	4.00038		107.887	5.36905	152.865	1.44444
	173.646	5.31772	325.349	2.08853		173.646	5.31772	153.661	0.906611		173.646	5.31772	71.683	0.428628		173.646	5.31772	33.9891	0.190167		498.45	15.0775	297.956	0.554126		498.45	15.0775	138.764	0.251318		498.45	15.0775	64.6396	0.117106		498.45	15.0775	30.8662	0.0549187		108.06	5.3552	314.056	4.00038		108.06	5.3552	153.097	1.44444
	173.924	5.3038	325.889	2.08853		173.924	5.3038	153.896	0.906611		173.924	5.3038	71.7937	0.428628		173.924	5.3038	34.0382	0.190167		499.249	15.0375	298.399	0.554126		499.249	15.0375	138.965	0.251318		499.249	15.0375	64.7332	0.117106		499.249	15.0375	30.91	0.0549187		108.233	5.34134	314.701	4.00038		108.233	5.34134	153.33	1.44444
	174.202	5.28989	326.428	2.08853		174.202	5.28989	154.13	0.906611		174.202	5.28989	71.9044	0.428628		174.202	5.28989	34.0873	0.190167		500.048	14.9976	298.842	0.554126		500.048	14.9976	139.165	0.251318		500.048	14.9976	64.8267	0.117106		500.048	14.9976	30.9539	0.0549187		108.406	5.32749	315.346	4.00038		108.406	5.32749	153.563	1.44444
	174.48	5.27598	326.967	2.08853		174.48	5.27598	154.364	0.906611		174.48	5.27598	72.0151	0.428628		174.48	5.27598	34.1364	0.190167		500.847	14.9577	299.284	0.554126		500.847	14.9577	139.366	0.251318		500.847	14.9577	64.9203	0.117106		500.847	14.9577	30.9978	0.0549187		108.58	5.31363	315.99	4.00038		108.58	5.31363	153.796	1.44444
	174.759	5.26206	327.507	2.08853		174.759	5.26206	154.598	0.906611		174.759	5.26206	72.1258	0.428628		174.759	5.26206	34.1856	0.190167		501.646	14.9177	299.727	0.554126		501.646	14.9177	139.567	0.251318		501.646	14.9177	65.0138	0.117106		501.646	14.9177	31.0416	0.0549187		108.753	5.29978	316.635	4.00038		108.753	5.29978	154.028	1.44444
	175.037	5.24815	328.046	2.08853		175.037	5.24815	154.832	0.906611		175.037	5.24815	72.2365	0.428628		175.037	5.24815	34.2347	0.190167		502.444	14.8778	300.169	0.554126		502.444	14.8778	139.768	0.251318		502.444	14.8778	65.1074	0.117106		502.444	14.8778	31.0855	0.0549187		108.926	5.28593	317.28	4.00038		108.926	5.28593	154.261	1.44444
	175.315	5.23423	328.586	2.08853		175.315	5.23423	155.072	0.92923		175.315	5.23423	72.3472	0.428628		175.315	5.23423	34.2838	0.190167		503.243	14.8378	300.612	0.554126		503.243	14.8378	139.968	0.251318		503.243	14.8378	65.2009	0.117106		503.243	14.8378	31.1294	0.0549187		109.099	5.27207	317.925	4.00374		109.099	5.27207	154.494	1.44444
	175.594	5.22032	329.125	2.08853		175.594	5.22032	155.312	0.9306		175.594	5.22032	72.4579	0.428628		175.594	5.22032	34.3329	0.190167		504.042	14.7979	301.055	0.554126		504.042	14.7979	140.169	0.251318		504.042	14.7979	65.2944	0.117106		504.042	14.7979	31.1732	0.0549187		109.272	5.25822	318.571	4.00936		109.272	5.25822	154.727	1.44444
	175.872	5.20641	329.664	2.08853		175.872	5.20641	155.553	0.9306		175.872	5.20641	72.5686	0.428628		175.872	5.20641	34.382	0.190167		504.841	14.758	301.497	0.554126		504.841	14.758	140.374	0.256354		504.841	14.758	65.3885	0.117797		504.841	14.758	31.2171	0.0549187		109.445	5.24436	319.217	4.00936		109.445	5.24436	154.97	1.51144
	176.15	5.19249	330.204	2.08853		176.15	5.19249	155.793	0.9306		176.15	5.19249	72.6793	0.428628		176.15	5.19249	34.4314	0.191316		505.64	14.718	301.94	0.554126		505.64	14.718	140.582	0.260594		505.64	14.718	65.4847	0.120331		505.64	14.718	31.261	0.0549187		109.619	5.23051	319.863	4.00936		109.619	5.23051	155.216	1.52184
	176.428	5.17858	330.743	2.08853		176.428	5.17858	156.033	0.9306		176.428	5.17858	72.79	0.428628		176.428	5.17858	34.4845	0.205714		506.438	14.6781	302.383	0.554126		506.438	14.6781	140.79	0.260594		506.438	14.6781	65.5808	0.120331		506.438	14.6781	31.3048	0.0549187		109.792	5.21666	320.51	4.00936		109.792	5.21666	155.461	1.52184
	176.707	5.16466	331.282	2.08853		176.707	5.16466	156.274	0.9306		176.707	5.16466	72.9007	0.428628		176.707	5.16466	34.5377	0.205714		507.237	14.6381	302.825	0.554126		507.237	14.6381	140.998	0.260594		507.237	14.6381	65.6769	0.120331		507.237	14.6381	31.3487	0.0549187		109.965	5.2028	321.156	4.00936		109.965	5.2028	155.706	1.52184
	176.985	5.15075	331.822	2.08853		176.985	5.15075	156.514	0.9306		176.985	5.15075	73.0114	0.428628		176.985	5.15075	34.5908	0.205714		508.036	14.5982	303.268	0.554126		508.036	14.5982	141.207	0.260594		508.036	14.5982	65.773	0.120331		508.036	14.5982	31.3926	0.0549187		110.138	5.18895	321.802	4.00936		110.138	5.18895	155.951	1.52184
	177.263	5.13684	332.372	2.13189		177.263	5.13684	156.754	0.9306		177.263	5.13684	73.1221	0.428628		177.263	5.13684	34.6439	0.205714		508.835	14.5583	303.711	0.554126		508.835	14.5583	141.415	0.260594		508.835	14.5583	65.8691	0.120331		508.835	14.5583	31.4364	0.0549187		110.311	5.1751	322.448	4.00936		110.311	5.1751	156.197	1.52184
	177.542	5.12292	332.934	2.17364		177.542	5.12292	156.995	0.9306		177.542	5.12292	73.2328	0.428628		177.542	5.12292	34.697	0.205714		509.634	14.5183	304.153	0.554126		509.634	14.5183	141.623	0.260594		509.634	14.5183	65.9653	0.120331		509.634	14.5183	31.4803	0.0549187		110.484	5.16124	323.094	4.00936		110.484	5.16124	156.442	1.52184
	177.82	5.10901	333.495	2.17364		177.82	5.10901	157.237	0.937484		177.82	5.10901	73.3435	0.428628		177.82	5.10901	34.7502	0.205714		510.432	14.4784	304.596	0.554126		510.432	14.4784	141.831	0.260594		510.432	14.4784	66.0614	0.120331		510.432	14.4784	31.5242	0.0549187		110.658	5.14739	323.74	4.00936		110.658	5.14739	156.687	1.52184
	178.098	5.0951	334.056	2.17364		178.098	5.0951	157.484	0.956233		178.098	5.0951	73.4542	0.428628		178.098	5.0951	34.8033	0.205714		511.231	14.4384	305.039	0.554737		511.231	14.4384	142.039	0.260594		511.231	14.4384	66.1575	0.120331		511.231	14.4384	31.5681	0.0549187		110.831	5.13353	324.386	4.00936		110.831	5.13353	156.933	1.52184
	178.376	5.08118	334.618	2.17364		178.376	5.08118	157.731	0.956233		178.376	5.08118	73.5649	0.428628		178.376	5.08118	34.8564	0.205714		512.03	14.3985	305.505	0.583107		512.03	14.3985	142.247	0.260594		512.03	14.3985	66.2536	0.120331		512.03	14.3985	31.6128	0.0560515		111.004	5.11968	325.033	4.00936		111.004	5.11968	157.178	1.52184
	178.655	5.06727	335.179	2.17364		178.655	5.06727	157.978	0.956233		178.655	5.06727	73.6756	0.428628		178.655	5.06727	34.9096	0.205714		512.829	14.3586	305.971	0.583107		512.829	14.3586	142.455	0.260594		512.829	14.3586	66.3521	0.12327		512.829	14.3586	31.6592	0.0580097		111.177	5.10583	325.679	4.00936		111.177	5.10583	157.423	1.52184
	178.933	5.05335	335.741	2.17364		178.933	5.05335	158.225	0.956233		178.933	5.05335	73.7863	0.428628		178.933	5.05335	34.9627	0.205714		513.628	14.3186	306.436	0.583107		513.628	14.3186	142.664	0.260594		513.628	14.3186	66.451	0.123776		513.628	14.3186	31.7055	0.0580097		111.35	5.09197	326.325	4.00936		111.35	5.09197	157.668	1.52184
	179.211	5.03944	336.302	2.17364		179.211	5.03944	158.472	0.956233		179.211	5.03944	73.897	0.428628		179.211	5.03944	35.0158	0.205714		514.426	14.2787	306.902	0.583107		514.426	14.2787	142.872	0.260816		514.426	14.2787	66.5498	0.123776		514.426	14.2787	31.7518	0.0580097		111.524	5.07812	326.971	4.01004		111.524	5.07812	157.914	1.52184
	179.489	5.02553	336.863	2.17364		179.489	5.02553	158.719	0.956233		179.489	5.02553	74.009	0.43387		179.489	5.02553	35.0689	0.205714		515.225	14.2387	307.368	0.583107		515.225	14.2387	143.089	0.272038		515.225	14.2387	66.6487	0.123776		515.225	14.2387	31.7982	0.0580097		111.697	5.06426	327.622	4.03808		111.697	5.06426	158.159	1.52184
	179.768	5.01161	337.425	2.17364		179.768	5.01161	158.966	0.956233		179.768	5.01161	74.1294	0.466085		179.768	5.01161	35.1221	0.205714		516.024	14.1988	307.834	0.583107		516.024	14.1988	143.307	0.272038		516.024	14.1988	66.7476	0.123776		516.024	14.1988	31.8445	0.0580097		111.87	5.05041	328.273	4.03808		111.87	5.05041	158.404	1.52184
	180.046	4.9977	337.986	2.17364		180.046	4.9977	159.213	0.956233		180.046	4.9977	74.2498	0.466085		180.046	4.9977	35.1752	0.205714		516.823	14.1589	308.299	0.583107		516.823	14.1589	143.524	0.272038		516.823	14.1589	66.8465	0.123776		516.823	14.1589	31.8909	0.0580097		112.043	5.03656	328.924	4.03808		112.043	5.03656	158.649	1.52184
	180.324	4.98378	338.547	2.17364		180.324	4.98378	159.46	0.956233		180.324	4.98378	74.3701	0.466085		180.324	4.98378	35.2283	0.205714		517.622	14.1189	308.765	0.583107		517.622	14.1189	143.741	0.272038		517.622	14.1189	66.9453	0.123776		517.622	14.1189	31.9372	0.0580097		112.216	5.0227	329.574	4.03808		112.216	5.0227	158.895	1.52184
	180.603	4.96987	339.109	2.17364		180.603	4.96987	159.711	0.97251		180.603	4.96987	74.4905	0.466085		180.603	4.96987	35.2814	0.205714		518.42	14.079	309.231	0.583107		518.42	14.079	143.958	0.272038		518.42	14.079	67.0442	0.123776		518.42	14.079	31.9835	0.0580097		112.389	5.00885	330.225	4.03808		112.389	5.00885	159.14	1.52184
	180.881	4.95596	339.67	2.17364		180.881	4.95596	159.965	0.983623		180.881	4.95596	74.6109	0.466085		180.881	4.95596	35.3346	0.205714		519.219	14.039	309.697	0.583107		519.219	14.039	144.176	0.272038		519.219	14.039	67.1431	0.123776		519.219	14.039	32.0299	0.0580097		112.563	4.99499	330.876	4.03808		112.563	4.99499	159.385	1.52184
	181.159	4.94204	340.231	2.17364		181.159	4.94204	160.219	0.983623		181.159	4.94204	74.7313	0.466085		181.159	4.94204	35.3877	0.205714		520.018	13.9991	310.163	0.583107		520.018	13.9991	144.393	0.272038		520.018	13.9991	67.2434	0.125582		520.018	13.9991	32.0762	0.0580097		112.736	4.98114	331.527	4.03808		112.736	4.98114	159.635	1.55052
	181.437	4.92813	340.793	2.17364		181.437	4.92813	160.473	0.983623		181.437	4.92813	74.8516	0.466085		181.437	4.92813	35.4408	0.205714		520.817	13.9592	310.628	0.583107		520.817	13.9592	144.61	0.272038		520.817	13.9592	67.3452	0.127443		520.817	13.9592	32.1225	0.0580097		112.909	4.96729	332.177	4.03808		112.909	4.96729	159.895	1.61057
	181.716	4.91421	341.354	2.17364		181.716	4.91421	160.727	0.983623		181.716	4.91421	74.972	0.466085		181.716	4.91421	35.494	0.205714		521.616	13.9192	311.094	0.583107		521.616	13.9192	144.828	0.272038		521.616	13.9192	67.447	0.127443		521.616	13.9192	32.1689	0.0580097		113.082	4.95343	332.828	4.03808		113.082	4.95343	160.154	1.61057
	181.994	4.9003	341.916	2.17364		181.994	4.9003	160.981	0.983623		181.994	4.9003	75.0924	0.466085		181.994	4.9003	35.5471	0.205714		522.414	13.8793	311.56	0.583107		522.414	13.8793	145.045	0.272038		522.414	13.8793	67.5488	0.127443		522.414	13.8793	32.2152	0.0580097		113.255	4.93958	333.479	4.03808		113.255	4.93958	160.414	1.61057
	182.272	4.88639	342.477	2.17364		182.272	4.88639	161.235	0.983623		182.272	4.88639	75.2127	0.466085		182.272	4.88639	35.6002	0.205714		523.213	13.8393	312.026	0.583107		523.213	13.8393	145.262	0.272038		523.213	13.8393	67.6506	0.127443		523.213	13.8393	32.2616	0.0580097		113.428	4.92573	334.13	4.03808		113.428	4.92573	160.673	1.61057
	182.551	4.87247	343.052	2.22814		182.551	4.87247	161.489	0.983623		182.551	4.87247	75.3331	0.466085		182.551	4.87247	35.6533	0.205714		524.012	13.7994	312.492	0.583107		524.012	13.7994	145.48	0.272038		524.012	13.7994	67.7524	0.127443		524.012	13.7994	32.3079	0.0580097		113.602	4.91187	334.781	4.03808		113.602	4.91187	160.933	1.61057
	182.829	4.85856	343.641	2.27954		182.829	4.85856	161.743	0.983623		182.829	4.85856	75.4535	0.466085		182.829	4.85856	35.7065	0.205714		524.811	13.7595	312.957	0.583107		524.811	13.7595	145.697	0.272038		524.811	13.7595	67.8542	0.127443		524.811	13.7595	32.3542	0.0580097		113.775	4.89802	335.431	4.03808		113.775	4.89802	161.192	1.61057
	183.107	4.84464	344.23	2.27954		183.107	4.84464	161.997	0.983623		183.107	4.84464	75.5738	0.466085		183.107	4.84464	35.7596	0.205714		525.61	13.7195	313.443	0.60784		525.61	13.7195	145.914	0.272038		525.61	13.7195	67.956	0.127443		525.61	13.7195	32.4006	0.0580097		113.948	4.88416	336.082	4.03808		113.948	4.88416	161.452	1.61057
	183.385	4.83073	344.818	2.27954		183.385	4.83073	162.258	1.01063		183.385	4.83073	75.6942	0.466085		183.385	4.83073	35.8127	0.205714		526.408	13.6796	313.935	0.615827		526.408	13.6796	146.132	0.272038		526.408	13.6796	68.0578	0.127443		526.408	13.6796	32.4485	0.0599603		114.121	4.87031	336.739	4.07305		114.121	4.87031	161.712	1.61057
	183.664	4.81682	345.407	2.27954		183.664	4.81682	162.52	1.01298		183.664	4.81682	75.8146	0.466085		183.664	4.81682	35.8658	0.205714		527.207	13.6396	314.427	0.615827		527.207	13.6396	146.352	0.276579		527.207	13.6396	68.1603	0.128266		527.207	13.6396	32.4976	0.0614946		114.294	4.85646	337.398	4.09006		114.294	4.85646	161.971	1.61057
	183.942	4.8029	345.996	2.27954		183.942	4.8029	162.781	1.01298		183.942	4.8029	75.935	0.466085		183.942	4.8029	35.9206	0.212122		528.006	13.5997	314.919	0.615827		528.006	13.5997	146.581	0.286132		528.006	13.5997	68.267	0.133686		528.006	13.5997	32.5467	0.0614946		114.467	4.8426	338.057	4.09006		114.467	4.8426	162.231	1.61057
	184.22	4.78899	346.585	2.27954		184.22	4.78899	163.043	1.01298		184.22	4.78899	76.0553	0.466085		184.22	4.78899	35.9768	0.217342		528.805	13.5598	315.411	0.615827		528.805	13.5598	146.81	0.286132		528.805	13.5598	68.3738	0.133686		528.805	13.5598	32.5958	0.0614946		114.641	4.82875	338.716	4.09006		114.641	4.82875	162.49	1.61057
	184.498	4.77508	347.173	2.27954		184.498	4.77508	163.304	1.01298		184.498	4.77508	76.1757	0.466085		184.498	4.77508	36.0329	0.217342		529.604	13.5198	315.902	0.615827		529.604	13.5198	147.038	0.286132		529.604	13.5198	68.4806	0.133686		529.604	13.5198	32.645	0.0614946		114.814	4.81489	339.375	4.09006		114.814	4.81489	162.75	1.61057
	184.777	4.76116	347.762	2.27954		184.777	4.76116	163.566	1.01298		184.777	4.76116	76.2961	0.466085		184.777	4.76116	36.089	0.217342		530.402	13.4799	316.394	0.615827		530.402	13.4799	147.267	0.286132		530.402	13.4799	68.5874	0.133686		530.402	13.4799	32.6941	0.0614946		114.987	4.80104	340.034	4.09006		114.987	4.80104	163.009	1.61057
	185.055	4.74725	348.351	2.27954		185.055	4.74725	163.828	1.01298		185.055	4.74725	76.4164	0.466085		185.055	4.74725	36.1452	0.217342		531.201	13.4399	316.886	0.615827		531.201	13.4399	147.495	0.286132		531.201	13.4399	68.6942	0.133686		531.201	13.4399	32.7432	0.0614946		115.16	4.78719	340.694	4.09006		115.16	4.78719	163.269	1.61057
	185.333	4.73333	348.939	2.27954		185.333	4.73333	164.089	1.01298		185.333	4.73333	76.5368	0.466085		185.333	4.73333	36.2013	0.217342		532	13.4	317.378	0.615827		532	13.4	147.724	0.286132		532	13.4	68.801	0.133686		532	13.4	32.7923	0.0614946		115.333	4.77333	341.353	4.09006		115.333	4.77333	163.528	1.61057
	185.612	4.71942	349.528	2.27954		185.612	4.71942	164.351	1.01298		185.612	4.71942	76.6572	0.466085		185.612	4.71942	36.2574	0.217342		532.799	13.3601	317.87	0.615827		532.799	13.3601	147.952	0.286132		532.799	13.3601	68.9078	0.133686		532.799	13.3601	32.8414	0.0614946		115.507	4.75948	342.012	4.09006		115.507	4.75948	163.788	1.61057
	185.89	4.70551	350.117	2.27954		185.89	4.70551	164.616	1.02598		185.89	4.70551	76.7775	0.466085		185.89	4.70551	36.3135	0.217342		533.598	13.3201	318.362	0.615827		533.598	13.3201	148.181	0.286132		533.598	13.3201	69.0146	0.133686		533.598	13.3201	32.8906	0.0614946		115.68	4.74563	342.671	4.09006		115.68	4.74563	164.048	1.61057
	186.168	4.69159	350.706	2.27954		186.168	4.69159	164.891	1.06592		186.168	4.69159	76.8979	0.466085		186.168	4.69159	36.3701	0.219092		534.396	13.2802	318.854	0.615827		534.396	13.2802	148.41	0.286132		534.396	13.2802	69.1213	0.133686		534.396	13.2802	32.9397	0.0614946		115.853	4.73177	343.33	4.09006		115.853	4.73177	164.307	1.61057
	186.446	4.67768	351.294	2.27954		186.446	4.67768	165.166	1.06592		186.446	4.67768	77.0183	0.466085		186.446	4.67768	36.4278	0.22329		535.195	13.2402	319.346	0.615827		535.195	13.2402	148.638	0.286132		535.195	13.2402	69.2281	0.133686		535.195	13.2402	32.9888	0.0614946		116.026	4.71792	343.989	4.09006		116.026	4.71792	164.567	1.61057
	186.725	4.66376	351.883	2.27954		186.725	4.66376	165.442	1.06592		186.725	4.66376	77.1387	0.466085		186.725	4.66376	36.4855	0.22329		535.994	13.2003	319.838	0.615827		535.994	13.2003	148.867	0.286132		535.994	13.2003	69.3349	0.133686		535.994	13.2003	33.0379	0.0614946		116.199	4.70406	344.648	4.09006		116.199	4.70406	164.839	1.69042
	187.003	4.64985	352.472	2.27954		187.003	4.64985	165.717	1.06592		187.003	4.64985	77.259	0.466085		187.003	4.64985	36.5431	0.22329		536.793	13.1604	320.33	0.615827		536.793	13.1604	149.095	0.286132		536.793	13.1604	69.4417	0.133686		536.793	13.1604	33.0871	0.0614946		116.372	4.69021	345.308	4.09006		116.372	4.69021	165.115	1.71284
	187.281	4.63594	353.06	2.27954		187.281	4.63594	165.992	1.06592		187.281	4.63594	77.3794	0.466085		187.281	4.63594	36.6008	0.22329		537.592	13.1204	320.822	0.615827		537.592	13.1204	149.324	0.286132		537.592	13.1204	69.5485	0.133686		537.592	13.1204	33.1362	0.0614946		116.546	4.67636	345.971	4.11534		116.546	4.67636	165.391	1.71284
	187.56	4.62202	353.649	2.27954		187.56	4.62202	166.267	1.06592		187.56	4.62202	77.4998	0.466085		187.56	4.62202	36.6585	0.22329		538.39	13.0805	321.314	0.615827		538.39	13.0805	149.552	0.286132		538.39	13.0805	69.6553	0.133686		538.39	13.0805	33.1853	0.0614946		116.719	4.6625	346.643	4.16863		116.719	4.6625	165.667	1.71284
	187.838	4.60811	354.255	2.34611		187.838	4.60811	166.543	1.06592		187.838	4.60811	77.6201	0.466085		187.838	4.60811	36.7161	0.22329		539.189	13.0405	321.816	0.628627		539.189	13.0405	149.781	0.286132		539.189	13.0405	69.7621	0.133686		539.189	13.0405	33.2344	0.0614946		116.892	4.64865	347.314	4.16863		116.892	4.64865	165.943	1.71284
	188.116	4.59419	354.877	2.40762		188.116	4.59419	166.818	1.06592		188.116	4.59419	77.7405	0.466085		188.116	4.59419	36.7738	0.22329		539.988	13.0006	322.329	0.641913		539.988	13.0006	150.017	0.295999		539.988	13.0006	69.8689	0.133686		539.988	13.0006	33.2835	0.0614946		117.065	4.63479	347.986	4.16863		117.065	4.63479	166.219	1.71284
	188.394	4.58028	355.499	2.40762		188.394	4.58028	167.093	1.06592		188.394	4.58028	77.8609	0.466085		188.394	4.58028	36.8315	0.223526		540.787	12.9607	322.841	0.641913		540.787	12.9607	150.259	0.301921		540.787	12.9607	69.9757	0.133686		540.787	12.9607	33.3345	0.0638032		117.238	4.62094	348.658	4.16863		117.238	4.62094	166.495	1.71284
	188.673	4.56637	356.12	2.40762		188.673	4.56637	167.369	1.06592		188.673	4.56637	77.9813	0.466085		188.673	4.56637	36.8908	0.22958		541.586	12.9207	323.354	0.641913		541.586	12.9207	150.5	0.301921		541.586	12.9207	70.0824	0.133686		541.586	12.9207	33.3861	0.0645604		117.411	4.60709	349.33	4.16863		117.411	4.60709	166.771	1.71284
	188.951	4.55245	356.742	2.40762		188.951	4.55245	167.644	1.06592		188.951	4.55245	78.1087	0.4935		188.951	4.55245	36.9501	0.22958		542.384	12.8808	323.867	0.641913		542.384	12.8808	150.741	0.301921		542.384	12.8808	70.1892	0.133686		542.384	12.8808	33.4377	0.0645604		117.585	4.59323	350.002	4.16863		117.585	4.59323	167.047	1.71284
	189.229	4.53854	357.364	2.40762		189.229	4.53854	167.919	1.06592		189.229	4.53854	78.2378	0.499716		189.229	4.53854	37.0094	0.22958		543.183	12.8408	324.38	0.641913		543.183	12.8408	150.982	0.301921		543.183	12.8408	70.2989	0.137244		543.183	12.8408	33.4892	0.0645604		117.758	4.57938	350.674	4.16863		117.758	4.57938	167.324	1.71284
	189.508	4.52462	357.986	2.40762		189.508	4.52462	168.194	1.06592		189.508	4.52462	78.3668	0.499716		189.508	4.52462	37.0687	0.22958		543.982	12.8009	324.892	0.641913		543.982	12.8009	151.223	0.301921		543.982	12.8009	70.4133	0.143241		543.982	12.8009	33.5408	0.0645604		117.931	4.56553	351.345	4.16863		117.931	4.56553	167.6	1.71284
	189.786	4.51071	358.607	2.40762		189.786	4.51071	168.47	1.06592		189.786	4.51071	78.4959	0.499716		189.786	4.51071	37.128	0.22958		544.781	12.761	325.405	0.641913		544.781	12.761	151.464	0.301921		544.781	12.761	70.5277	0.143241		544.781	12.761	33.5924	0.0645604		118.104	4.55167	352.017	4.16863		118.104	4.55167	167.876	1.71284
	190.064	4.4968	359.229	2.40762		190.064	4.4968	168.745	1.06592		190.064	4.4968	78.6249	0.499716		190.064	4.4968	37.1873	0.22958		545.58	12.721	325.929	0.656091		545.58	12.721	151.706	0.301921		545.58	12.721	70.6421	0.143241		545.58	12.721	33.6439	0.0645604		118.277	4.53782	352.689	4.16863		118.277	4.53782	168.152	1.71284
	190.342	4.48288	359.851	2.40762		190.342	4.48288	169.02	1.06592		190.342	4.48288	78.754	0.499716		190.342	4.48288	37.2466	0.22958		546.378	12.6811	326.456	0.659353		546.378	12.6811	151.947	0.301921		546.378	12.6811	70.7565	0.143241		546.378	12.6811	33.6955	0.0645604		118.45	4.52396	353.361	4.16863		118.45	4.52396	168.428	1.71284
	190.621	4.46897	360.473	2.40762		190.621	4.46897	169.296	1.06592		190.621	4.46897	78.883	0.499716		190.621	4.46897	37.3058	0.22958		547.177	12.6411	326.983	0.659353		547.177	12.6411	152.188	0.301921		547.177	12.6411	70.871	0.143241		547.177	12.6411	33.7471	0.0645604		118.624	4.51011	354.033	4.16863		118.624	4.51011	168.704	1.71284
	190.899	4.45506	361.095	2.40762		190.899	4.45506	169.571	1.06592		190.899	4.45506	79.0121	0.499716		190.899	4.45506	37.3665	0.234815		547.976	12.6012	327.509	0.659353		547.976	12.6012	152.429	0.301921		547.976	12.6012	70.9854	0.143241		547.976	12.6012	33.7986	0.0645604		118.797	4.49626	354.705	4.16863		118.797	4.49626	168.98	1.71284
	191.177	4.44114	361.716	2.40762		191.177	4.44114	169.846	1.06592		191.177	4.44114	79.1411	0.499716		191.177	4.44114	37.4275	0.236286		548.775	12.5613	328.036	0.659353		548.775	12.5613	152.67	0.301921		548.775	12.5613	71.0998	0.143241		548.775	12.5613	33.8512	0.0657297		118.97	4.4824	355.376	4.16863		118.97	4.4824	169.256	1.71284
	191.455	4.42723	362.338	2.40762		191.455	4.42723	170.121	1.06592		191.455	4.42723	79.2702	0.499716		191.455	4.42723	37.4885	0.236286		549.574	12.5213	328.563	0.659353		549.574	12.5213	152.911	0.301921		549.574	12.5213	71.2142	0.143241		549.574	12.5213	33.9047	0.0670274		119.143	4.46855	356.067	4.28271		119.143	4.46855	169.532	1.71284
	191.734	4.41331	362.96	2.40762		191.734	4.41331	170.397	1.06592		191.734	4.41331	79.403	0.514161		191.734	4.41331	37.5496	0.236286		550.372	12.4814	329.089	0.659353		550.372	12.4814	153.153	0.301921		550.372	12.4814	71.3286	0.143241		550.372	12.4814	33.9582	0.0670274		119.316	4.45469	356.757	4.28613		119.316	4.45469	169.808	1.71284
	192.012	4.3994	363.582	2.40762		192.012	4.3994	170.68	1.09525		192.012	4.3994	79.5366	0.517381		192.012	4.3994	37.6106	0.236286		551.171	12.4414	329.618	0.661853		551.171	12.4414	153.394	0.301921		551.171	12.4414	71.4431	0.143241		551.171	12.4414	34.0118	0.0670274		119.489	4.44084	357.448	4.28613		119.489	4.44084	170.09	1.74974
	192.29	4.38549	364.204	2.40762		192.29	4.38549	170.977	1.14998		192.29	4.38549	79.6702	0.517381		192.29	4.38549	37.6716	0.236286		551.97	12.4015	330.159	0.677844		551.97	12.4015	153.635	0.301921		551.97	12.4015	71.5575	0.143241		551.97	12.4015	34.0653	0.0670274		119.663	4.42699	358.139	4.28613		119.663	4.42699	170.391	1.86764
	192.569	4.37157	364.825	2.40762		192.569	4.37157	171.274	1.14998		192.569	4.37157	79.8038	0.517381		192.569	4.37157	37.7326	0.236286		552.769	12.3616	330.701	0.677844		552.769	12.3616	153.889	0.318418		552.769	12.3616	71.6719	0.143241		552.769	12.3616	34.1189	0.0670274		119.836	4.41313	358.83	4.28613		119.836	4.41313	170.692	1.86764
	192.847	4.35766	365.447	2.40762		192.847	4.35766	171.571	1.14998		192.847	4.35766	79.9375	0.517381		192.847	4.35766	37.7936	0.236286		553.568	12.3216	331.242	0.677844		553.568	12.3216	154.145	0.319704		553.568	12.3216	71.7863	0.143241		553.568	12.3216	34.1724	0.0670274		120.009	4.39928	359.52	4.28613		120.009	4.39928	170.993	1.86764
	193.125	4.34374	366.09	2.48784		193.125	4.34374	171.868	1.14998		193.125	4.34374	80.0711	0.517381		193.125	4.34374	37.8556	0.240022		554.366	12.2817	331.784	0.677844		554.366	12.2817	154.4	0.319704		554.366	12.2817	71.9007	0.143241		554.366	12.2817	34.2259	0.0670274		120.182	4.38543	360.211	4.28613		120.182	4.38543	171.294	1.86764
	193.403	4.32983	366.751	2.56046		193.403	4.32983	172.165	1.14998		193.403	4.32983	80.2047	0.517381		193.403	4.32983	37.9185	0.243418		555.165	12.2417	332.325	0.677844		555.165	12.2417	154.655	0.319704		555.165	12.2417	72.0152	0.143241		555.165	12.2417	34.2795	0.0670274		120.355	4.37157	360.902	4.28613		120.355	4.37157	171.595	1.86764
	193.682	4.31592	367.412	2.56046		193.682	4.31592	172.462	1.14998		193.682	4.31592	80.3383	0.517381		193.682	4.31592	37.9814	0.243418		555.964	12.2018	332.867	0.677844		555.964	12.2018	154.911	0.319704		555.964	12.2018	72.1296	0.143241		555.964	12.2018	34.333	0.0670274		120.529	4.35772	361.593	4.28613		120.529	4.35772	171.896	1.86764
	193.96	4.302	368.073	2.56046		193.96	4.302	172.759	1.14998		193.96	4.302	80.4719	0.517381		193.96	4.302	38.0442	0.243418		556.763	12.1619	333.408	0.677844		556.763	12.1619	155.166	0.319704		556.763	12.1619	72.244	0.143241		556.763	12.1619	34.387	0.0675471		120.702	4.34386	362.283	4.28613		120.702	4.34386	172.197	1.86764
	194.238	4.28809	368.735	2.56046		194.238	4.28809	173.056	1.14998		194.238	4.28809	80.6056	0.517381		194.238	4.28809	38.1071	0.243418		557.562	12.1219	333.957	0.686825		557.562	12.1219	155.422	0.319704		557.562	12.1219	72.3584	0.143241		557.562	12.1219	34.4427	0.0696938		120.875	4.33001	362.974	4.28613		120.875	4.33001	172.498	1.86764
	194.517	4.27417	369.396	2.56046		194.517	4.27417	173.352	1.14998		194.517	4.27417	80.7432	0.533023		194.517	4.27417	38.17	0.243418		558.36	12.082	334.514	0.697476		558.36	12.082	155.677	0.319704		558.36	12.082	72.4728	0.143241		558.36	12.082	34.4983	0.0696938		121.048	4.31616	363.665	4.28613		121.048	4.31616	172.799	1.86764
	194.795	4.26026	370.057	2.56046		194.795	4.26026	173.649	1.14998		194.795	4.26026	80.8818	0.536451		194.795	4.26026	38.2328	0.243418		559.159	12.042	335.071	0.697476		559.159	12.042	155.932	0.319704		559.159	12.042	72.5901	0.14678		559.159	12.042	34.554	0.0696938		121.221	4.3023	364.356	4.28613		121.221	4.3023	173.1	1.86764
	195.073	4.24635	370.718	2.56046		195.073	4.24635	173.946	1.14998		195.073	4.24635	81.0203	0.536451		195.073	4.24635	38.2957	0.243418		559.958	12.0021	335.628	0.697476		559.958	12.0021	156.188	0.319704		559.958	12.0021	72.7091	0.149015		559.958	12.0021	34.6097	0.0696938		121.394	4.28845	365.046	4.28613		121.394	4.28845	173.401	1.86764
	195.351	4.23243	371.38	2.56046		195.351	4.23243	174.243	1.14998		195.351	4.23243	81.1588	0.536451		195.351	4.23243	38.3595	0.247163		560.757	11.9622	336.185	0.697476		560.757	11.9622	156.443	0.319704		560.757	11.9622	72.8288	0.149858		560.757	11.9622	34.6653	0.0696938		121.568	4.27459	365.737	4.28613		121.568	4.27459	173.702	1.86764
	195.63	4.21852	372.041	2.56046		195.63	4.21852	174.54	1.14998		195.63	4.21852	81.2974	0.536451		195.63	4.21852	38.426	0.257447		561.556	11.9222	336.743	0.697476		561.556	11.9222	156.698	0.319704		561.556	11.9222	72.9487	0.150083		561.556	11.9222	34.721	0.0696938		121.741	4.26074	366.428	4.28613		121.741	4.26074	174.003	1.86764
	195.908	4.2046	372.702	2.56046		195.908	4.2046	174.837	1.14998		195.908	4.2046	81.4359	0.536451		195.908	4.2046	38.4925	0.257447		562.354	11.8823	337.3	0.697476		562.354	11.8823	156.954	0.319704		562.354	11.8823	73.0694	0.151046		562.354	11.8823	34.7767	0.0696938		121.914	4.24689	367.133	4.37708		121.914	4.24689	174.304	1.86764
	196.186	4.19069	373.364	2.56046		196.186	4.19069	175.134	1.14998		196.186	4.19069	81.5745	0.536451		196.186	4.19069	38.559	0.257447		563.153	11.8423	337.857	0.697476		563.153	11.8423	157.209	0.319704		563.153	11.8423	73.1903	0.151338		563.153	11.8423	34.8324	0.0696938		122.087	4.23303	367.851	4.4529		122.087	4.23303	174.605	1.86764
	196.464	4.17678	374.025	2.56046		196.464	4.17678	175.431	1.14998		196.464	4.17678	81.713	0.536451		196.464	4.17678	38.6255	0.257447		563.952	11.8024	338.427	0.713737		563.952	11.8024	157.465	0.319704		563.952	11.8024	73.3118	0.152095		563.952	11.8024	34.888	0.0696938		122.26	4.21918	368.569	4.4529		122.26	4.21918	174.906	1.86764
	196.743	4.16286	374.686	2.56046		196.743	4.16286	175.728	1.14998		196.743	4.16286	81.8516	0.536451		196.743	4.16286	38.692	0.257447		564.751	11.7625	339.001	0.71833		564.751	11.7625	157.724	0.32434		564.751	11.7625	73.4337	0.152621		564.751	11.7625	34.9437	0.0696938		122.433	4.20533	369.286	4.4529		122.433	4.20533	175.207	1.86764
	197.021	4.14895	375.347	2.56046		197.021	4.14895	176.025	1.14998		197.021	4.14895	81.9901	0.536451		197.021	4.14895	38.7584	0.257447		565.55	11.7225	339.575	0.71833		565.55	11.7225	157.995	0.339823		565.55	11.7225	73.556	0.153148		565.55	11.7225	35.0015	0.0723433		122.607	4.19147	370.004	4.4529		122.607	4.19147	175.508	1.86764
	197.299	4.13504	376.009	2.56046		197.299	4.13504	176.322	1.14998		197.299	4.13504	82.133	0.553433		197.299	4.13504	38.8249	0.257447		566.348	11.6826	340.148	0.71833		566.348	11.6826	158.267	0.339823		566.348	11.6826	73.6798	0.154976		566.348	11.6826	35.0595	0.0725866		122.78	4.17762	370.722	4.4529		122.78	4.17762	175.809	1.86764
	197.578	4.12112	376.67	2.56046		197.578	4.12112	176.619	1.14998		197.578	4.12112	82.2769	0.557089		197.578	4.12112	38.8914	0.257447		567.147	11.6426	340.722	0.71833		567.147	11.6426	158.538	0.339823		567.147	11.6426	73.8042	0.155684		567.147	11.6426	35.1174	0.0725866		122.953	4.16376	371.439	4.4529		122.953	4.16376	176.11	1.86764
	197.856	4.10721	377.331	2.56046		197.856	4.10721	176.916	1.14998		197.856	4.10721	82.4208	0.557089		197.856	4.10721	38.9579	0.257447		567.946	11.6027	341.296	0.71833		567.946	11.6027	158.809	0.339823		567.946	11.6027	73.9285	0.155684		567.946	11.6027	35.1754	0.0725866		123.126	4.14991	372.157	4.4529		123.126	4.14991	176.411	1.86764
	198.134	4.09329	377.992	2.56046		198.134	4.09329	177.225	1.1952		198.134	4.09329	82.5646	0.557089		198.134	4.09329	39.0244	0.257447		568.745	11.5628	341.87	0.71833		568.745	11.5628	159.081	0.339823		568.745	11.5628	74.0529	0.155684		568.745	11.5628	35.2334	0.0725866		123.299	4.13606	372.874	4.4529		123.299	4.13606	176.712	1.86764
	198.412	4.07938	378.682	2.67009		198.412	4.07938	177.548	1.24996		198.412	4.07938	82.7085	0.557089		198.412	4.07938	39.0909	0.257447		569.544	11.5228	342.447	0.722086		569.544	11.5228	159.352	0.339823		569.544	11.5228	74.1772	0.155684		569.544	11.5228	35.2914	0.0725866		123.472	4.1222	373.592	4.4529		123.472	4.1222	177.013	1.86764
	198.691	4.06547	379.397	2.76731		198.691	4.06547	177.871	1.24996		198.691	4.06547	82.8524	0.557089		198.691	4.06547	39.1574	0.257447		570.342	11.4829	343.05	0.755156		570.342	11.4829	159.624	0.339823		570.342	11.4829	74.3016	0.155684		570.342	11.4829	35.3494	0.0725866		123.646	4.10835	374.31	4.4529		123.646	4.10835	177.314	1.86764
	198.969	4.05155	380.111	2.76731		198.969	4.05155	178.194	1.24996		198.969	4.05155	82.9963	0.557089		198.969	4.05155	39.2239	0.257447		571.141	11.4429	343.653	0.755156		571.141	11.4429	159.895	0.339823		571.141	11.4429	74.4266	0.156469		571.141	11.4429	35.4074	0.0725866		123.819	4.09449	375.027	4.4529		123.819	4.09449	177.615	1.86764
	199.247	4.03764	380.826	2.76731		199.247	4.03764	178.516	1.24996		199.247	4.03764	83.1401	0.557089		199.247	4.03764	39.2904	0.257447		571.94	11.403	344.256	0.755156		571.94	11.403	160.167	0.339823		571.94	11.403	74.5543	0.159824		571.94	11.403	35.4653	0.0725866		123.992	4.08064	375.745	4.4529		123.992	4.08064	177.916	1.86764
	199.526	4.02372	381.541	2.76731		199.526	4.02372	178.839	1.24996		199.526	4.02372	83.284	0.557089		199.526	4.02372	39.3568	0.257447		572.739	11.3631	344.859	0.755156		572.739	11.3631	160.438	0.339823		572.739	11.3631	74.6819	0.159824		572.739	11.3631	35.5233	0.0725866		124.165	4.06679	376.463	4.4529		124.165	4.06679	178.217	1.86764
	199.804	4.00981	382.255	2.76731		199.804	4.00981	179.162	1.24996		199.804	4.00981	83.4279	0.557089		199.804	4.00981	39.4233	0.257447		573.538	11.3231	345.463	0.755156		573.538	11.3231	160.71	0.339823		573.538	11.3231	74.8096	0.159824		573.538	11.3231	35.5829	0.0745878		124.338	4.05293	377.18	4.4529		124.338	4.05293	178.518	1.86764
	200.082	3.9959	382.97	2.76731		200.082	3.9959	179.485	1.24996		200.082	3.9959	83.5765	0.575557		200.082	3.9959	39.4898	0.257447		574.336	11.2832	346.066	0.755156		574.336	11.2832	160.981	0.339823		574.336	11.2832	74.9373	0.159824		574.336	11.2832	35.6434	0.0757289		124.512	4.03908	377.898	4.4529		124.512	4.03908	178.819	1.86764
	200.36	3.98198	383.685	2.76731		200.36	3.98198	179.808	1.24996		200.36	3.98198	83.7262	0.579463		200.36	3.98198	39.5563	0.257447		575.135	11.2432	346.669	0.755156		575.135	11.2432	161.253	0.339823		575.135	11.2432	75.0649	0.159824		575.135	11.2432	35.7039	0.0757289		124.685	4.02523	378.62	4.4786		124.685	4.02523	179.123	1.88979
	200.639	3.96807	384.399	2.76731		200.639	3.96807	180.13	1.24996		200.639	3.96807	83.8758	0.579463		200.639	3.96807	39.6228	0.257447		575.934	11.2033	347.272	0.755156		575.934	11.2033	161.524	0.339823		575.934	11.2033	75.1926	0.159824		575.934	11.2033	35.7644	0.0757289		124.858	4.01137	379.372	4.6673		124.858	4.01137	179.447	2.00987
	200.917	3.95415	385.114	2.76731		200.917	3.95415	180.453	1.24996		200.917	3.95415	84.0255	0.579463		200.917	3.95415	39.6893	0.257447		576.733	11.1634	347.876	0.755156		576.733	11.1634	161.795	0.339823		576.733	11.1634	75.3226	0.162713		576.733	11.1634	35.8249	0.0757289		125.031	3.99752	380.124	4.6673		125.031	3.99752	179.771	2.00987
	201.195	3.94024	385.829	2.76731		201.195	3.94024	180.776	1.24996		201.195	3.94024	84.1751	0.579463		201.195	3.94024	39.7564	0.259935		577.532	11.1234	348.479	0.755156		577.532	11.1234	162.074	0.349184		577.532	11.1234	75.4537	0.164214		577.532	11.1234	35.8854	0.0757289		125.204	3.98366	380.876	4.6673		125.204	3.98366	180.095	2.00987
	201.473	3.92633	386.543	2.76731		201.473	3.92633	181.099	1.24996		201.473	3.92633	84.3248	0.579463		201.473	3.92633	39.8289	0.280623		578.33	11.0835	349.082	0.755156		578.33	11.0835	162.36	0.357379		578.33	11.0835	75.5849	0.164214		578.33	11.0835	35.9459	0.0757289		125.377	3.96981	381.628	4.6673		125.377	3.96981	180.419	2.00987
	201.752	3.91241	387.258	2.76731		201.752	3.91241	181.422	1.24996		201.752	3.91241	84.4744	0.579463		201.752	3.91241	39.9014	0.280623		579.129	11.0435	349.685	0.755156		579.129	11.0435	162.645	0.357379		579.129	11.0435	75.7161	0.164214		579.129	11.0435	36.0063	0.0757289		125.551	3.95596	382.381	4.6673		125.551	3.95596	180.743	2.00987
	202.03	3.8985	387.973	2.76731		202.03	3.8985	181.744	1.24996		202.03	3.8985	84.6241	0.579463		202.03	3.8985	39.9738	0.280623		579.928	11.0036	350.288	0.755156		579.928	11.0036	162.931	0.357379		579.928	11.0036	75.8473	0.164214		579.928	11.0036	36.0668	0.0757289		125.724	3.9421	383.133	4.6673		125.724	3.9421	181.067	2.00987
	202.308	3.88458	388.687	2.76731		202.308	3.88458	182.067	1.24996		202.308	3.88458	84.7737	0.579463		202.308	3.88458	40.0463	0.280623		580.727	10.9637	350.892	0.755156		580.727	10.9637	163.216	0.357379		580.727	10.9637	75.9784	0.164214		580.727	10.9637	36.1273	0.0757289		125.897	3.92825	383.885	4.6673		125.897	3.92825	181.391	2.00987
	202.587	3.87067	389.402	2.76731		202.587	3.87067	182.39	1.24996		202.587	3.87067	84.9234	0.579463		202.587	3.87067	40.1188	0.280623		581.526	10.9237	351.495	0.755156		581.526	10.9237	163.502	0.357379		581.526	10.9237	76.1101	0.164801		581.526	10.9237	36.1889	0.0770935		126.07	3.91439	384.637	4.6673		126.07	3.91439	181.714	2.00987
	202.865	3.85676	390.117	2.76731		202.865	3.85676	182.713	1.24996		202.865	3.85676	85.0855	0.62773		202.865	3.85676	40.1912	0.280623		582.324	10.8838	352.098	0.755156		582.324	10.8838	163.787	0.357379		582.324	10.8838	76.245	0.168848		582.324	10.8838	36.2524	0.0795425		126.243	3.90054	385.389	4.6673		126.243	3.90054	182.04	2.01969
	203.143	3.84284	390.831	2.76731		203.143	3.84284	183.036	1.24996		203.143	3.84284	85.2502	0.637759		203.143	3.84284	40.2637	0.280623		583.123	10.8438	352.701	0.755156		583.123	10.8438	164.073	0.357379		583.123	10.8438	76.3798	0.168848		583.123	10.8438	36.316	0.0795425		126.416	3.88669	386.141	4.6673		126.416	3.88669	182.376	2.08491
	203.421	3.82893	391.546	2.76731		203.421	3.82893	183.359	1.24996		203.421	3.82893	85.4149	0.637759		203.421	3.82893	40.3362	0.280623		583.922	10.8039	353.35	0.812062		583.922	10.8039	164.358	0.357379		583.922	10.8039	76.5147	0.168848		583.922	10.8039	36.3795	0.0795425		126.59	3.87283	386.894	4.6673		126.59	3.87283	182.712	2.08491
	203.7	3.81502	392.261	2.76731		203.7	3.81502	183.681	1.24996		203.7	3.81502	85.5796	0.637759		203.7	3.81502	40.4087	0.280623		584.721	10.764	353.999	0.812485		584.721	10.764	164.651	0.366902		584.721	10.764	76.6496	0.168848		584.721	10.764	36.4431	0.0795425		126.763	3.85898	387.646	4.6673		126.763	3.85898	183.048	2.08491
	203.978	3.8011	392.976	2.76731		203.978	3.8011	184.004	1.24996		203.978	3.8011	85.7443	0.637759		203.978	3.8011	40.4811	0.280623		585.52	10.724	354.648	0.812485		585.52	10.724	164.948	0.371301		585.52	10.724	76.7845	0.168848		585.52	10.724	36.5066	0.0795425		126.936	3.84513	388.398	4.6673		126.936	3.84513	183.384	2.08491
	204.256	3.78719	393.69	2.76731		204.256	3.78719	184.344	1.31677		204.256	3.78719	85.909	0.637759		204.256	3.78719	40.5536	0.280623		586.318	10.6841	355.297	0.812485		586.318	10.6841	165.244	0.371301		586.318	10.6841	76.9193	0.168848		586.318	10.6841	36.5701	0.0795425		127.109	3.83127	389.15	4.6673		127.109	3.83127	183.72	2.08491
	204.535	3.77327	394.405	2.76731		204.535	3.77327	184.698	1.37022		204.535	3.77327	86.0737	0.637759		204.535	3.77327	40.6261	0.280623		587.117	10.6441	355.946	0.812485		587.117	10.6441	165.541	0.371301		587.117	10.6441	77.0581	0.173671		587.117	10.6441	36.6337	0.0795425		127.282	3.81742	389.902	4.6673		127.282	3.81742	184.056	2.08491
	204.813	3.75936	395.12	2.76731		204.813	3.75936	185.052	1.37022		204.813	3.75936	86.2384	0.637759		204.813	3.75936	40.6986	0.280623		587.916	10.6042	356.595	0.812485		587.916	10.6042	165.838	0.371301		587.916	10.6042	77.1994	0.176951		587.916	10.6042	36.6972	0.0795425		127.455	3.80356	390.655	4.6673		127.455	3.80356	184.392	2.08491
	205.091	3.74545	395.895	3.00271		205.091	3.74545	185.406	1.37022		205.091	3.74545	86.4032	0.637759		205.091	3.74545	40.771	0.280623		588.715	10.5643	357.244	0.812485		588.715	10.5643	166.134	0.371301		588.715	10.5643	77.3408	0.176951		588.715	10.5643	36.7608	0.0795425		127.629	3.78971	391.437	4.85305		127.629	3.78971	184.728	2.08491
	205.369	3.73153	396.682	3.04847		205.369	3.73153	185.76	1.37022		205.369	3.73153	86.5679	0.637759		205.369	3.73153	40.8435	0.280623		589.514	10.5243	357.893	0.812485		589.514	10.5243	166.431	0.371301		589.514	10.5243	77.4821	0.176951		589.514	10.5243	36.8243	0.0795425		127.802	3.77586	392.232	4.93482		127.802	3.77586	185.065	2.09352
	205.648	3.71762	397.47	3.04847		205.648	3.71762	186.114	1.37022		205.648	3.71762	86.7326	0.637759		205.648	3.71762	40.916	0.280623		590.312	10.4844	358.542	0.812485		590.312	10.4844	166.727	0.371301		590.312	10.4844	77.6235	0.176951		590.312	10.4844	36.8878	0.0795425		127.975	3.762	393.027	4.93482		127.975	3.762	185.415	2.16605
	205.926	3.7037	398.257	3.04847		205.926	3.7037	186.467	1.37022		205.926	3.7037	86.8973	0.637759		205.926	3.7037	40.9885	0.280623		591.111	10.4444	359.191	0.812485		591.111	10.4444	167.024	0.371301		591.111	10.4444	77.7648	0.176951		591.111	10.4444	36.9514	0.0795425		128.148	3.74815	393.823	4.93482		128.148	3.74815	185.764	2.16605
	206.204	3.68979	399.044	3.04847		206.204	3.68979	186.821	1.37022		206.204	3.68979	87.062	0.637759		206.204	3.68979	41.0609	0.280623		591.91	10.4045	359.84	0.812485		591.91	10.4045	167.331	0.383861		591.91	10.4045	77.9061	0.176951		591.91	10.4045	37.0185	0.0839758		128.321	3.73429	394.618	4.93482		128.321	3.73429	186.113	2.16605
	206.482	3.67588	399.832	3.04847		206.482	3.67588	187.175	1.37022		206.482	3.67588	87.2267	0.637759		206.482	3.67588	41.1334	0.280623		592.709	10.3646	360.489	0.812485		592.709	10.3646	167.639	0.386346		592.709	10.3646	78.0475	0.176951		592.709	10.3646	37.0857	0.0841486		128.494	3.72044	395.413	4.93482		128.494	3.72044	186.462	2.16605
	206.761	3.66196	400.619	3.04847		206.761	3.66196	187.529	1.37022		206.761	3.66196	87.3914	0.637759		206.761	3.66196	41.2059	0.280623		593.508	10.3246	361.138	0.812485		593.508	10.3246	167.948	0.386346		593.508	10.3246	78.1888	0.176951		593.508	10.3246	37.1529	0.0841486		128.668	3.70659	396.209	4.93482		128.668	3.70659	186.811	2.16605
	207.039	3.64805	401.406	3.04847		207.039	3.64805	187.883	1.37022		207.039	3.64805	87.5561	0.637759		207.039	3.64805	41.2783	0.280623		594.306	10.2847	361.787	0.812485		594.306	10.2847	168.256	0.386346		594.306	10.2847	78.3302	0.176951		594.306	10.2847	37.2201	0.0841486		128.841	3.69273	397.004	4.93482		128.841	3.69273	187.16	2.16605
	207.317	3.63413	402.193	3.04847		207.317	3.63413	188.237	1.37022		207.317	3.63413	87.7208	0.637759		207.317	3.63413	41.3576	0.307002		595.105	10.2447	362.436	0.812485		595.105	10.2447	168.565	0.386346		595.105	10.2447	78.4715	0.176951		595.105	10.2447	37.2873	0.0841486		129.014	3.67888	397.799	4.93482		129.014	3.67888	187.509	2.16605
	207.596	3.62022	402.981	3.04847		207.596	3.62022	188.591	1.37022		207.596	3.62022	87.8855	0.637759		207.596	3.62022	41.4373	0.308455		595.904	10.2048	363.085	0.812485		595.904	10.2048	168.874	0.386346		595.904	10.2048	78.6129	0.176951		595.904	10.2048	37.3545	0.0841486		129.187	3.66503	398.594	4.93482		129.187	3.66503	187.858	2.16605
	207.874	3.60631	403.768	3.04847		207.874	3.60631	188.945	1.37022		207.874	3.60631	88.0502	0.637759		207.874	3.60631	41.517	0.308455		596.703	10.1649	363.734	0.812485		596.703	10.1649	169.182	0.386346		596.703	10.1649	78.7542	0.176951		596.703	10.1649	37.4218	0.0841486		129.36	3.65117	399.39	4.93482		129.36	3.65117	188.208	2.1732
	208.152	3.59239	404.555	3.04847		208.152	3.59239	189.298	1.37022		208.152	3.59239	88.2149	0.637759		208.152	3.59239	41.5966	0.308455		597.502	10.1249	364.43	0.871555		597.502	10.1249	169.491	0.386346		597.502	10.1249	78.8956	0.176951		597.502	10.1249	37.489	0.0841486		129.534	3.63732	400.185	4.93482		129.534	3.63732	188.572	2.25394
	208.43	3.57848	405.343	3.04847		208.43	3.57848	189.652	1.37022		208.43	3.57848	88.3796	0.637759		208.43	3.57848	41.6763	0.308455		598.3	10.085	365.133	0.879361		598.3	10.085	169.8	0.386346		598.3	10.085	79.038	0.178292		598.3	10.085	37.5562	0.0841486		129.707	3.62346	400.98	4.93482		129.707	3.62346	188.935	2.25394
	208.709	3.56456	406.13	3.04847		208.709	3.56456	190.006	1.37022		208.709	3.56456	88.5443	0.637759		208.709	3.56456	41.7559	0.308455		599.099	10.045	365.835	0.879361		599.099	10.045	170.121	0.402444		599.099	10.045	79.1893	0.189377		599.099	10.045	37.6234	0.0841486		129.88	3.60961	401.776	4.93482		129.88	3.60961	189.298	2.25394
	208.987	3.55065	406.917	3.04847		208.987	3.55065	190.36	1.37022		208.987	3.55065	88.709	0.637759		208.987	3.55065	41.8356	0.308455		599.898	10.0051	366.538	0.879361		599.898	10.0051	170.443	0.402678		599.898	10.0051	79.3406	0.189377		599.898	10.0051	37.6906	0.0841486		130.053	3.59576	402.571	4.93482		130.053	3.59576	189.661	2.25394
	209.265	3.53674	407.704	3.04847		209.265	3.53674	190.714	1.37022		209.265	3.53674	88.8737	0.637759		209.265	3.53674	41.9153	0.308455		600.697	9.96517	367.24	0.879361		600.697	9.96517	170.764	0.402678		600.697	9.96517	79.4918	0.189377		600.697	9.96517	37.7578	0.0841486		130.226	3.5819	403.366	4.93482		130.226	3.5819	190.025	2.25394
	209.544	3.52282	408.492	3.04847		209.544	3.52282	191.068	1.37022		209.544	3.52282	89.0385	0.637759		209.544	3.52282	41.9949	0.308455		601.495	9.92523	367.943	0.879361		601.495	9.92523	171.086	0.402678		601.495	9.92523	79.6431	0.189377		601.495	9.92523	37.8274	0.087085		130.399	3.56805	404.176	5.023		130.399	3.56805	190.388	2.25394
	209.822	3.50891	409.279	3.04847		209.822	3.50891	191.422	1.37022		209.822	3.50891	89.2032	0.637759		209.822	3.50891	42.0746	0.308455		602.294	9.88529	368.645	0.879361		602.294	9.88529	171.408	0.402678		602.294	9.88529	79.7944	0.189377		602.294	9.88529	37.8988	0.089326		130.573	3.55419	405.024	5.26285		130.573	3.55419	190.751	2.25394
	210.1	3.49499	410.066	3.04847		210.1	3.49499	191.775	1.37022		210.1	3.49499	89.3679	0.637759		210.1	3.49499	42.1542	0.308455		603.093	9.84535	369.347	0.879361		603.093	9.84535	171.729	0.402678		603.093	9.84535	79.9457	0.189377		603.093	9.84535	37.9701	0.089326		130.746	3.54034	405.872	5.26285		130.746	3.54034	191.114	2.25394
	210.378	3.48108	410.854	3.04847		210.378	3.48108	192.154	1.46689		210.378	3.48108	89.5326	0.637759		210.378	3.48108	42.2339	0.308455		603.892	9.80541	370.05	0.879361		603.892	9.80541	172.051	0.402678		603.892	9.80541	80.0969	0.189377		603.892	9.80541	38.0415	0.089326		130.919	3.52649	406.72	5.26285		130.919	3.52649	191.478	2.25935
	210.657	3.46717	411.641	3.04847		210.657	3.46717	192.546	1.51693		210.657	3.46717	89.6973	0.637759		210.657	3.46717	42.3136	0.308455		604.691	9.76547	370.752	0.879361		604.691	9.76547	172.373	0.402678		604.691	9.76547	80.2482	0.189377		604.691	9.76547	38.1128	0.089326		131.092	3.51263	407.568	5.26285		131.092	3.51263	191.857	2.34948
	210.935	3.45325	412.428	3.04847		210.935	3.45325	192.938	1.51693		210.935	3.45325	89.862	0.637759		210.935	3.45325	42.3932	0.308455		605.489	9.72553	371.455	0.879361		605.489	9.72553	172.696	0.405102		605.489	9.72553	80.3995	0.189377		605.489	9.72553	38.1842	0.089326		131.265	3.49878	408.417	5.26285		131.265	3.49878	192.236	2.34948
	211.213	3.43934	413.215	3.04847		211.213	3.43934	193.33	1.51693		211.213	3.43934	90.0267	0.637759		211.213	3.43934	42.4729	0.308455		606.288	9.68559	372.157	0.879361		606.288	9.68559	173.032	0.420437		606.288	9.68559	80.5507	0.189377		606.288	9.68559	38.2555	0.089326		131.438	3.48492	409.265	5.26285		131.438	3.48492	192.614	2.34948
	211.491	3.42543	414.016	3.09943		211.491	3.42543	193.721	1.51693		211.491	3.42543	90.1914	0.637759		211.491	3.42543	42.5525	0.308455		607.087	9.64565	372.86	0.879361		607.087	9.64565	173.368	0.420437		607.087	9.64565	80.702	0.189377		607.087	9.64565	38.3269	0.089326		131.612	3.47107	410.113	5.26285		131.612	3.47107	192.993	2.34948
	211.77	3.41151	414.894	3.40102		211.77	3.41151	194.113	1.51693		211.77	3.41151	90.3561	0.637759		211.77	3.41151	42.6322	0.308455		607.886	9.60571	373.562	0.879361		607.886	9.60571	173.704	0.420437		607.886	9.60571	80.8533	0.189377		607.886	9.60571	38.3982	0.089326		131.785	3.45722	410.961	5.26285		131.785	3.45722	193.372	2.34948
	212.048	3.3976	415.773	3.40102		212.048	3.3976	194.505	1.51693		212.048	3.3976	90.5208	0.637759		212.048	3.3976	42.7119	0.308455		608.685	9.56577	374.264	0.879361		608.685	9.56577	174.04	0.420437		608.685	9.56577	81.0046	0.189377		608.685	9.56577	38.4696	0.089326		131.958	3.44336	411.809	5.26285		131.958	3.44336	193.75	2.34948
	212.326	3.38368	416.651	3.40102		212.326	3.38368	194.897	1.51693		212.326	3.38368	90.6927	0.665543		212.326	3.38368	42.7915	0.308455		609.483	9.52583	374.967	0.879361		609.483	9.52583	174.375	0.420437		609.483	9.52583	81.1558	0.189377		609.483	9.52583	38.5409	0.089326		132.131	3.42951	412.657	5.26285		132.131	3.42951	194.129	2.34948
	212.605	3.36977	417.529	3.40102		212.605	3.36977	195.288	1.51693		212.605	3.36977	90.8753	0.707031		212.605	3.36977	42.8712	0.308455		610.282	9.48589	375.669	0.879361		610.282	9.48589	174.711	0.420437		610.282	9.48589	81.3142	0.198233		610.282	9.48589	38.6123	0.089326		132.304	3.41566	413.506	5.26285		132.304	3.41566	194.508	2.34948
	212.883	3.35586	418.408	3.40102		212.883	3.35586	195.68	1.51693		212.883	3.35586	91.0579	0.707031		212.883	3.35586	42.9509	0.308455		611.081	9.44595	376.42	0.94035		611.081	9.44595	175.047	0.420437		611.081	9.44595	81.4769	0.203645		611.081	9.44595	38.6845	0.0903247		132.477	3.4018	414.354	5.26285		132.477	3.4018	194.887	2.35584
	213.161	3.34194	419.286	3.40102		213.161	3.34194	196.072	1.51693		213.161	3.34194	91.2405	0.707031		213.161	3.34194	43.0374	0.335204		611.88	9.40601	377.186	0.958166		611.88	9.40601	175.383	0.420437		611.88	9.40601	81.6395	0.203645		611.88	9.40601	38.7604	0.0951382		132.651	3.38795	415.202	5.26285		132.651	3.38795	195.298	2.54945
	213.439	3.32803	420.164	3.40102		213.439	3.32803	196.464	1.51693		213.439	3.32803	91.4231	0.707031		213.439	3.32803	43.1258	0.34239		612.679	9.36607	377.951	0.958166		612.679	9.36607	175.729	0.432744		612.679	9.36607	81.8022	0.203645		612.679	9.36607	38.8364	0.0951382		132.824	3.37409	416.05	5.26285		132.824	3.37409	195.709	2.54945
	213.718	3.31411	421.043	3.40102		213.718	3.31411	196.855	1.51693		213.718	3.31411	91.6057	0.707031		213.718	3.31411	43.2143	0.34239		613.477	9.32613	378.717	0.958166		613.477	9.32613	176.099	0.463269		613.477	9.32613	81.9649	0.203645		613.477	9.32613	38.9124	0.0951382		132.997	3.36024	416.898	5.26285		132.997	3.36024	196.12	2.54945
	213.996	3.3002	421.921	3.40102		213.996	3.3002	197.247	1.51693		213.996	3.3002	91.7883	0.707031		213.996	3.3002	43.3027	0.34239		614.276	9.28619	379.482	0.958166		614.276	9.28619	176.469	0.463269		614.276	9.28619	82.1276	0.203645		614.276	9.28619	38.9884	0.0951382		133.17	3.34639	417.746	5.26285		133.17	3.34639	196.531	2.54945
	214.274	3.28629	422.799	3.40102		214.274	3.28629	197.639	1.51693		214.274	3.28629	91.9709	0.707031		214.274	3.28629	43.3911	0.34239		615.075	9.24625	380.247	0.958166		615.075	9.24625	176.839	0.463269		615.075	9.24625	82.2902	0.203645		615.075	9.24625	39.0644	0.0951382		133.343	3.33253	418.649	5.59893		133.343	3.33253	196.942	2.54945
	214.553	3.27237	423.678	3.40102		214.553	3.27237	198.031	1.51693		214.553	3.27237	92.1535	0.707031		214.553	3.27237	43.4795	0.34239		615.874	9.20631	381.013	0.958166		615.874	9.20631	177.209	0.463269		615.874	9.20631	82.4529	0.203645		615.874	9.20631	39.1404	0.0951382		133.517	3.31868	419.561	5.66139		133.517	3.31868	197.352	2.54945
	214.831	3.25846	424.556	3.40102		214.831	3.25846	198.422	1.51693		214.831	3.25846	92.3361	0.707031		214.831	3.25846	43.568	0.34239		616.673	9.16637	381.778	0.958166		616.673	9.16637	177.579	0.463269		616.673	9.16637	82.6156	0.203645		616.673	9.16637	39.2164	0.0951382		133.69	3.30482	420.474	5.66139		133.69	3.30482	197.763	2.54945
	215.109	3.24454	425.434	3.40102		215.109	3.24454	198.814	1.51693		215.109	3.24454	92.5194	0.709808		215.109	3.24454	43.6564	0.34239		617.471	9.12643	382.543	0.958166		617.471	9.12643	177.949	0.463269		617.471	9.12643	82.7782	0.203645		617.471	9.12643	39.2924	0.0951382		133.863	3.29097	421.386	5.66139		133.863	3.29097	198.174	2.54945
	215.387	3.23063	426.313	3.40102		215.387	3.23063	199.206	1.51693		215.387	3.23063	92.7118	0.745071		215.387	3.23063	43.7448	0.34239		618.27	9.08649	383.309	0.958166		618.27	9.08649	178.319	0.463269		618.27	9.08649	82.9409	0.203645		618.27	9.08649	39.3684	0.0951382		134.036	3.27712	422.298	5.66139		134.036	3.27712	198.585	2.54945
	215.666	3.21672	427.191	3.40102		215.666	3.21672	199.598	1.51693		215.666	3.21672	92.9042	0.745071		215.666	3.21672	43.8332	0.34239		619.069	9.04655	384.074	0.958166		619.069	9.04655	178.689	0.463269		619.069	9.04655	83.1036	0.203645		619.069	9.04655	39.4444	0.0951382		134.209	3.26326	423.211	5.66139		134.209	3.26326	198.996	2.54945
	215.944	3.2028	428.069	3.40102		215.944	3.2028	199.989	1.51693		215.944	3.2028	93.0966	0.745071		215.944	3.2028	43.9217	0.34239		619.868	9.00661	384.84	0.958166		619.868	9.00661	179.059	0.463269		619.868	9.00661	83.2663	0.203645		619.868	9.00661	39.5204	0.0951382		134.382	3.24941	424.123	5.66139		134.382	3.24941	199.407	2.54945
	216.222	3.18889	428.948	3.40102		216.222	3.18889	200.381	1.51693		216.222	3.18889	93.2891	0.745071		216.222	3.18889	44.0101	0.34239		620.667	8.96667	385.605	0.958166		620.667	8.96667	179.429	0.463269		620.667	8.96667	83.4289	0.203645		620.667	8.96667	39.5964	0.0951382		134.556	3.23556	425.036	5.66139		134.556	3.23556	199.818	2.54945
	216.501	3.17497	429.826	3.40102		216.501	3.17497	200.797	1.60901		216.501	3.17497	93.4815	0.745071		216.501	3.17497	44.0985	0.34239		621.465	8.92673	386.37	0.958166		621.465	8.92673	179.799	0.463269		621.465	8.92673	83.5932	0.205601		621.465	8.92673	39.6765	0.100294		134.729	3.2217	425.948	5.66139		134.729	3.2217	200.229	2.54945
	216.779	3.16106	430.704	3.40102		216.779	3.16106	201.22	1.63773		216.779	3.16106	93.6739	0.745071		216.779	3.16106	44.1869	0.34239		622.264	8.88679	387.136	0.958166		622.264	8.88679	180.169	0.463269		622.264	8.88679	83.7675	0.218308		622.264	8.88679	39.7578	0.101779		134.902	3.20785	426.86	5.66139		134.902	3.20785	200.639	2.54945
	217.057	3.14715	431.583	3.40102		217.057	3.14715	201.643	1.63773		217.057	3.14715	93.8663	0.745071		217.057	3.14715	44.2754	0.34239		623.063	8.84685	387.901	0.958166		623.063	8.84685	180.539	0.463269		623.063	8.84685	83.9419	0.218308		623.063	8.84685	39.8391	0.101779		135.075	3.19399	427.773	5.66139		135.075	3.19399	201.05	2.54945
	217.335	3.13323	432.461	3.40102		217.335	3.13323	202.066	1.63773		217.335	3.13323	94.0587	0.745071		217.335	3.13323	44.3638	0.34239		623.862	8.80691	388.667	0.958166		623.862	8.80691	180.909	0.463269		623.862	8.80691	84.1163	0.218308		623.862	8.80691	39.9204	0.101779		135.248	3.18014	428.685	5.66139		135.248	3.18014	201.461	2.54945
	217.614	3.11932	433.339	3.40102		217.614	3.11932	202.489	1.63773		217.614	3.11932	94.2512	0.745071		217.614	3.11932	44.4522	0.34239		624.661	8.76697	389.482	1.0206		624.661	8.76697	181.28	0.463269		624.661	8.76697	84.2907	0.218308		624.661	8.76697	40.0017	0.101779		135.421	3.16629	429.598	5.66139		135.421	3.16629	201.872	2.54945
	217.892	3.10541	434.218	3.40102		217.892	3.10541	202.912	1.63773		217.892	3.10541	94.4436	0.745071		217.892	3.10541	44.5406	0.34239		625.459	8.72703	390.322	1.05211		625.459	8.72703	181.65	0.463269		625.459	8.72703	84.4651	0.218308		625.459	8.72703	40.083	0.101779		135.595	3.15243	430.51	5.66139		135.595	3.15243	202.283	2.54945
	218.17	3.09149	435.149	3.60422		218.17	3.09149	203.335	1.63773		218.17	3.09149	94.6441	0.776557		218.17	3.09149	44.6291	0.34239		626.258	8.68709	391.163	1.05211		626.258	8.68709	182.02	0.463269		626.258	8.68709	84.6395	0.218308		626.258	8.68709	40.1643	0.101779		135.768	3.13858	431.422	5.66139		135.768	3.13858	202.694	2.54945
	218.448	3.07758	436.143	3.85075		218.448	3.07758	203.757	1.63773		218.448	3.07758	94.8475	0.787337		218.448	3.07758	44.7175	0.34239		627.057	8.64715	392.003	1.05211		627.057	8.64715	182.39	0.463269		627.057	8.64715	84.8138	0.218308		627.057	8.64715	40.2456	0.101779		135.941	3.12472	432.335	5.66139		135.941	3.12472	203.105	2.54945
	218.727	3.06366	437.138	3.85075		218.727	3.06366	204.184	1.64972		218.727	3.06366	95.0508	0.787337		218.727	3.06366	44.8059	0.34239		627.856	8.60721	392.843	1.05211		627.856	8.60721	182.76	0.463269		627.856	8.60721	84.9882	0.218308		627.856	8.60721	40.3269	0.101779		136.114	3.11087	433.284	5.88892		136.114	3.11087	203.516	2.54945
	219.005	3.04975	438.132	3.85075		219.005	3.04975	204.627	1.71565		219.005	3.04975	95.2541	0.787337		219.005	3.04975	44.9012	0.368848		628.655	8.56727	393.684	1.05211		628.655	8.56727	183.13	0.463269		628.655	8.56727	85.1626	0.218308		628.655	8.56727	40.4082	0.101779		136.287	3.09702	434.284	6.20604		136.287	3.09702	203.926	2.54945
	219.283	3.03584	439.127	3.85075		219.283	3.03584	205.07	1.71565		219.283	3.03584	95.4575	0.787337		219.283	3.03584	45.0005	0.384475		629.453	8.52733	394.524	1.05211		629.453	8.52733	183.5	0.463269		629.453	8.52733	85.337	0.218308		629.453	8.52733	40.4895	0.101779		136.46	3.08316	435.284	6.20604		136.46	3.08316	204.337	2.54945
	219.562	3.02192	440.121	3.85075		219.562	3.02192	205.513	1.71565		219.562	3.02192	95.6608	0.787337		219.562	3.02192	45.0998	0.384475		630.252	8.48739	395.365	1.05211		630.252	8.48739	183.87	0.463269		630.252	8.48739	85.5114	0.218308		630.252	8.48739	40.5708	0.101779		136.634	3.06931	436.284	6.20604		136.634	3.06931	204.755	2.59431
	219.84	3.00801	441.116	3.85075		219.84	3.00801	205.956	1.71565		219.84	3.00801	95.8642	0.787337		219.84	3.00801	45.1991	0.384475		631.051	8.44745	396.205	1.05211		631.051	8.44745	184.24	0.463269		631.051	8.44745	85.6938	0.228334		631.051	8.44745	40.6544	0.104649		136.807	3.05546	437.284	6.20604		136.807	3.05546	205.223	2.90368
	220.118	2.99409	442.11	3.85075		220.118	2.99409	206.399	1.71565		220.118	2.99409	96.0675	0.787337		220.118	2.99409	45.2984	0.384475		631.85	8.40751	397.046	1.05211		631.85	8.40751	184.61	0.463269		631.85	8.40751	85.88	0.233085		631.85	8.40751	40.7417	0.109309		136.98	3.0416	438.285	6.20604		136.98	3.0416	205.691	2.90368
	220.396	2.98018	443.105	3.85075		220.396	2.98018	206.842	1.71565		220.396	2.98018	96.2708	0.787337		220.396	2.98018	45.3976	0.384475		632.649	8.36757	397.886	1.05211		632.649	8.36757	184.98	0.463269		632.649	8.36757	86.0661	0.233085		632.649	8.36757	40.8291	0.109309		137.153	3.02775	439.285	6.20604		137.153	3.02775	206.159	2.90368
	220.675	2.96627	444.099	3.85075		220.675	2.96627	207.285	1.71565		220.675	2.96627	96.4742	0.787337		220.675	2.96627	45.4969	0.384475		633.447	8.32763	398.726	1.05211		633.447	8.32763	185.35	0.463269		633.447	8.32763	86.2523	0.233085		633.447	8.32763	40.9164	0.109309		137.326	3.01389	440.285	6.20604		137.326	3.01389	206.627	2.90368
	220.953	2.95235	445.093	3.85075		220.953	2.95235	207.728	1.71565		220.953	2.95235	96.6826	0.807019		220.953	2.95235	45.5962	0.384475		634.246	8.28769	399.567	1.05211		634.246	8.28769	185.72	0.463269		634.246	8.28769	86.4385	0.233085		634.246	8.28769	41.0037	0.109309		137.499	3.00004	441.285	6.20604		137.499	3.00004	207.095	2.90368
	221.231	2.93844	446.088	3.85075		221.231	2.93844	208.183	1.76224		221.231	2.93844	96.8981	0.834548		221.231	2.93844	45.6955	0.384475		635.045	8.24775	400.407	1.05211		635.045	8.24775	186.112	0.490291		635.045	8.24775	86.6247	0.233085		635.045	8.24775	41.091	0.109309		137.673	2.98619	442.285	6.20604		137.673	2.98619	207.563	2.90368
	221.51	2.92452	447.082	3.85075		221.51	2.92452	208.648	1.80108		221.51	2.92452	97.1136	0.834548		221.51	2.92452	45.7948	0.384475		635.844	8.20781	401.248	1.05211		635.844	8.20781	186.521	0.512751		635.844	8.20781	86.8109	0.233085		635.844	8.20781	41.1783	0.109309		137.846	2.97233	443.285	6.20604		137.846	2.97233	208.031	2.90368
	221.788	2.91061	448.077	3.85075		221.788	2.91061	209.114	1.80108		221.788	2.91061	97.3292	0.834548		221.788	2.91061	45.8941	0.384475		636.643	8.16787	402.088	1.05211		636.643	8.16787	186.931	0.512751		636.643	8.16787	86.9971	0.233085		636.643	8.16787	41.2656	0.109309		138.019	2.95848	444.286	6.20604		138.019	2.95848	208.499	2.90368
	222.066	2.8967	449.071	3.85075		222.066	2.8967	209.579	1.80108		222.066	2.8967	97.5447	0.834548		222.066	2.8967	45.9934	0.384475		637.441	8.12793	402.929	1.05211		637.441	8.12793	187.341	0.512751		637.441	8.12793	87.1833	0.233085		637.441	8.12793	41.3529	0.109309		138.192	2.94462	445.286	6.20604		138.192	2.94462	208.967	2.90368
	222.344	2.88278	450.066	3.85075		222.344	2.88278	210.044	1.80108		222.344	2.88278	97.7602	0.834548		222.344	2.88278	46.0927	0.384475		638.24	8.08799	403.802	1.09392		638.24	8.08799	187.75	0.512751		638.24	8.08799	87.3695	0.233085		638.24	8.08799	41.4403	0.109309		138.365	2.93077	446.286	6.20604		138.365	2.93077	209.435	2.90368
	222.623	2.86887	451.06	3.85075		222.623	2.86887	210.509	1.80108		222.623	2.86887	97.9758	0.834548		222.623	2.86887	46.192	0.384475		639.039	8.04805	404.703	1.12742		639.039	8.04805	188.16	0.512751		639.039	8.04805	87.5557	0.233085		639.039	8.04805	41.5276	0.109309		138.539	2.91692	447.286	6.20604		138.539	2.91692	209.903	2.90368
	222.901	2.85495	452.055	3.85075		222.901	2.85495	210.974	1.80108		222.901	2.85495	98.1913	0.834548		222.901	2.85495	46.2913	0.384475		639.838	8.00811	405.604	1.12742		639.838	8.00811	188.569	0.512751		639.838	8.00811	87.7448	0.236844		639.838	8.00811	41.6149	0.109309		138.712	2.90306	448.286	6.20604		138.712	2.90306	210.371	2.90368
	223.179	2.84104	453.049	3.85075		223.179	2.84104	211.439	1.80108		223.179	2.84104	98.4068	0.834548		223.179	2.84104	46.3906	0.384475		640.637	7.96817	406.504	1.12742		640.637	7.96817	188.979	0.512751		640.637	7.96817	87.9445	0.249892		640.637	7.96817	41.7022	0.109309		138.885	2.88921	449.287	6.20604		138.885	2.88921	210.839	2.90368
	223.457	2.82713	454.044	3.85075		223.457	2.82713	211.904	1.80108		223.457	2.82713	98.6223	0.834548		223.457	2.82713	46.4899	0.384475		641.435	7.92823	407.405	1.12742		641.435	7.92823	189.393	0.518764		641.435	7.92823	88.1441	0.249892		641.435	7.92823	41.7945	0.115498		139.058	2.87536	450.287	6.20604		139.058	2.87536	211.307	2.90368
	223.736	2.81321	455.038	3.85075		223.736	2.81321	212.392	1.88933		223.736	2.81321	98.8391	0.839265		223.736	2.81321	46.5892	0.384475		642.234	7.88829	408.305	1.12742		642.234	7.88829	189.824	0.539628		642.234	7.88829	88.3437	0.249892		642.234	7.88829	41.8868	0.115587		139.231	2.8615	451.287	6.20604		139.231	2.8615	211.775	2.90368
	224.014	2.7993	456.033	3.85075		224.014	2.7993	212.882	1.89527		224.014	2.7993	99.0683	0.887651		224.014	2.7993	46.6885	0.384475		643.033	7.84835	409.206	1.1278		643.033	7.84835	190.255	0.539628		643.033	7.84835	88.5433	0.249892		643.033	7.84835	41.9791	0.115587		139.404	2.84765	452.287	6.20604		139.404	2.84765	212.243	2.90368
	224.292	2.78539	457.027	3.85075		224.292	2.78539	213.371	1.89527		224.292	2.78539	99.2976	0.887651		224.292	2.78539	46.7878	0.384475		643.832	7.80841	410.144	1.17416		643.832	7.80841	190.687	0.539628		643.832	7.80841	88.7429	0.249892		643.832	7.80841	42.0715	0.115587		139.578	2.83379	453.332	6.48551		139.578	2.83379	212.711	2.90368
	224.571	2.77147	458.022	3.85075		224.571	2.77147	213.861	1.89527		224.571	2.77147	99.5268	0.887651		224.571	2.77147	46.8871	0.384475		644.631	7.76847	411.082	1.17416		644.631	7.76847	191.118	0.539628		644.631	7.76847	88.9425	0.249892		644.631	7.76847	42.1638	0.115587		139.751	2.81994	454.454	6.95779		139.751	2.81994	213.179	2.90368
	224.849	2.75756	459.132	4.29696		224.849	2.75756	214.35	1.89527		224.849	2.75756	99.7561	0.887651		224.849	2.75756	46.9906	0.400748		645.429	7.72853	412.02	1.17416		645.429	7.72853	191.549	0.539628		645.429	7.72853	89.1421	0.249892		645.429	7.72853	42.2561	0.115587		139.924	2.80609	455.575	6.95779		139.924	2.80609	213.647	2.90368
	225.127	2.74364	460.278	4.43856		225.127	2.74364	214.84	1.89527		225.127	2.74364	99.9853	0.887651		225.127	2.74364	47.0988	0.419163		646.228	7.68859	412.958	1.17416		646.228	7.68859	191.98	0.539628		646.228	7.68859	89.3418	0.249892		646.228	7.68859	42.352	0.120049		140.097	2.79223	456.696	6.95779		140.097	2.79223	214.115	2.90368
	225.405	2.72973	461.424	4.43856		225.405	2.72973	215.329	1.89527		225.405	2.72973	100.215	0.887651		225.405	2.72973	47.2071	0.419163		647.027	7.64865	413.896	1.17416		647.027	7.64865	192.411	0.539628		647.027	7.64865	89.5414	0.249892		647.027	7.64865	42.4479	0.120081		140.27	2.77838	457.818	6.95779		140.27	2.77838	214.583	2.90368
	225.684	2.71582	462.57	4.43856		225.684	2.71582	215.819	1.89527		225.684	2.71582	100.444	0.887651		225.684	2.71582	47.3153	0.419163		647.826	7.60871	414.834	1.17416		647.826	7.60871	192.842	0.539628		647.826	7.60871	89.741	0.249892		647.826	7.60871	42.5439	0.120081		140.443	2.76452	458.939	6.95779		140.443	2.76452	215.051	2.90368
	225.962	2.7019	463.717	4.43856		225.962	2.7019	216.317	1.9295		225.962	2.7019	100.673	0.887651		225.962	2.7019	47.4236	0.419163		648.625	7.56877	415.79	1.19746		648.625	7.56877	193.294	0.566418		648.625	7.56877	89.9406	0.249892		648.625	7.56877	42.6398	0.120081		140.617	2.75067	460.06	6.95779		140.617	2.75067	215.519	2.90368
	226.24	2.68799	464.863	4.43856		226.24	2.68799	216.833	1.99946		226.24	2.68799	100.902	0.887651		226.24	2.68799	47.5318	0.419163		649.423	7.52883	416.769	1.22469		649.423	7.52883	193.749	0.56935		649.423	7.52883	90.1521	0.264755		649.423	7.52883	42.7357	0.120081		140.79	2.73682	461.182	6.95779		140.79	2.73682	216.003	3.00669
	226.519	2.67407	466.009	4.43856		226.519	2.67407	217.35	1.99946		226.519	2.67407	101.132	0.887651		226.519	2.67407	47.6401	0.419163		650.222	7.48889	417.747	1.22469		650.222	7.48889	194.204	0.56935		650.222	7.48889	90.3671	0.269226		650.222	7.48889	42.8316	0.120081		140.963	2.72296	462.303	6.95779		140.963	2.72296	216.546	3.36862
	226.797	2.66016	467.156	4.43856		226.797	2.66016	217.866	1.99946		226.797	2.66016	101.369	0.921454		226.797	2.66016	47.7483	0.419163		651.021	7.44895	418.725	1.22469		651.021	7.44895	194.659	0.56935		651.021	7.44895	90.5822	0.269226		651.021	7.44895	42.9314	0.124934		141.136	2.70911	463.424	6.95779		141.136	2.70911	217.089	3.36862
	227.075	2.64625	468.302	4.43856		227.075	2.64625	218.382	1.99946		227.075	2.64625	101.61	0.932084		227.075	2.64625	47.8596	0.430953		651.82	7.40901	419.703	1.22469		651.82	7.40901	195.113	0.56935		651.82	7.40901	90.7973	0.269226		651.82	7.40901	43.0312	0.124935		141.309	2.69526	464.546	6.95779		141.309	2.69526	217.632	3.36862
	227.353	2.63233	469.448	4.43856		227.353	2.63233	218.899	1.99946		227.353	2.63233	101.851	0.932084		227.353	2.63233	47.9735	0.440995		652.619	7.36907	420.682	1.22469		652.619	7.36907	195.568	0.56935		652.619	7.36907	91.0123	0.269226		652.619	7.36907	43.131	0.124935		141.482	2.6814	465.667	6.95779		141.482	2.6814	218.175	3.36862
	227.632	2.61842	470.595	4.43856		227.632	2.61842	219.415	1.99946		227.632	2.61842	102.092	0.932084		227.632	2.61842	48.0874	0.440995		653.417	7.32913	421.66	1.22469		653.417	7.32913	196.023	0.56935		653.417	7.32913	91.2274	0.269226		653.417	7.32913	43.2308	0.124935		141.656	2.66755	466.788	6.95779		141.656	2.66755	218.718	3.36862
	227.91	2.6045	471.741	4.43856		227.91	2.6045	219.932	1.99946		227.91	2.6045	102.332	0.932084		227.91	2.6045	48.2013	0.440995		654.216	7.28919	422.678	1.27488		654.216	7.28919	196.478	0.56935		654.216	7.28919	91.4424	0.269226		654.216	7.28919	43.3306	0.124935		141.829	2.65369	467.909	6.95779		141.829	2.65369	219.26	3.36862
	228.188	2.59059	472.887	4.43856		228.188	2.59059	220.448	1.99946		228.188	2.59059	102.577	0.946729		228.188	2.59059	48.3152	0.440995		655.015	7.24925	423.7	1.2796		655.015	7.24925	196.948	0.588442		655.015	7.24925	91.6575	0.269226		655.015	7.24925	43.4304	0.12497		142.002	2.63984	469.031	6.95779		142.002	2.63984	219.803	3.36862
	228.466	2.57668	474.033	4.43856		228.466	2.57668	220.986	2.08281		228.466	2.57668	102.826	0.964952		228.466	2.57668	48.4291	0.440995		655.814	7.20931	424.723	1.2796		655.814	7.20931	197.429	0.602325		655.814	7.20931	91.8725	0.269226		655.814	7.20931	43.5344	0.130128		142.175	2.62599	470.152	6.95779		142.175	2.62599	220.346	3.36862
	228.745	2.56276	475.18	4.43856		228.745	2.56276	221.532	2.11521		228.745	2.56276	103.075	0.964952		228.745	2.56276	48.543	0.440995		656.613	7.16937	425.745	1.2796		656.613	7.16937	197.91	0.602325		656.613	7.16937	92.0876	0.269226		656.613	7.16937	43.6383	0.130128		142.348	2.61213	471.273	6.95779		142.348	2.61213	220.889	3.36862
	229.023	2.54885	476.326	4.43856		229.023	2.54885	222.078	2.11521		229.023	2.54885	103.324	0.964952		229.023	2.54885	48.6568	0.440995		657.411	7.12943	426.767	1.2796		657.411	7.12943	198.391	0.602325		657.411	7.12943	92.3027	0.269226		657.411	7.12943	43.7423	0.130128		142.522	2.59828	472.395	6.95779		142.522	2.59828	221.432	3.36862
	229.301	2.53493	477.472	4.43856		229.301	2.53493	222.625	2.11521		229.301	2.53493	103.574	0.964952		229.301	2.53493	48.7745	0.455711		658.21	7.08949	427.789	1.2796		658.21	7.08949	198.872	0.602325		658.21	7.08949	92.524	0.277039		658.21	7.08949	43.8462	0.130128		142.695	2.58442	473.516	6.95779		142.695	2.58442	221.975	3.36862
	229.58	2.52102	478.619	4.43856		229.58	2.52102	223.171	2.11521		229.58	2.52102	103.824	0.969537		229.58	2.52102	48.8947	0.465082		659.009	7.04955	428.829	1.30153		659.009	7.04955	199.354	0.602325		659.009	7.04955	92.7589	0.294119		659.009	7.04955	43.9502	0.130128		142.868	2.57057	474.637	6.95779		142.868	2.57057	222.518	3.36862
	229.858	2.50711	479.765	4.43856		229.858	2.50711	223.717	2.11521		229.858	2.50711	104.082	1.00011		229.858	2.50711	49.0148	0.465082		659.808	7.00961	429.899	1.33936		659.808	7.00961	199.835	0.602325		659.808	7.00961	92.9938	0.294119		659.808	7.00961	44.0542	0.130237		143.041	2.55672	475.81	7.27389		143.041	2.55672	223.061	3.36862
	230.136	2.49319	480.911	4.43856		230.136	2.49319	224.264	2.11521		230.136	2.49319	104.341	1.00011		230.136	2.49319	49.1349	0.465082		660.607	6.96967	430.968	1.33936		660.607	6.96967	200.316	0.602325		660.607	6.96967	93.2288	0.294119		660.607	6.96967	44.1645	0.138089		143.214	2.54286	477.087	7.92816		143.214	2.54286	223.604	3.36862
	230.414	2.47928	482.057	4.43856		230.414	2.47928	224.81	2.11521		230.414	2.47928	104.599	1.00011		230.414	2.47928	49.255	0.465082		661.405	6.92973	432.038	1.33936		661.405	6.92973	200.804	0.611762		661.405	6.92973	93.4637	0.294119		661.405	6.92973	44.2748	0.138089		143.387	2.52901	478.365	7.92816		143.387	2.52901	224.146	3.36862
	230.693	2.46537	483.204	4.43856		230.693	2.46537	225.362	2.13962		230.693	2.46537	104.857	1.00011		230.693	2.46537	49.3751	0.465082		662.204	6.88979	433.108	1.33936		662.204	6.88979	201.315	0.639098		662.204	6.88979	93.6987	0.294119		662.204	6.88979	44.3851	0.138089		143.561	2.51516	479.643	7.92816		143.561	2.51516	224.689	3.36862
	230.971	2.45145	484.35	4.43856		230.971	2.45145	225.965	2.3338		230.971	2.45145	105.116	1.00011		230.971	2.45145	49.4952	0.465082		663.003	6.84985	434.178	1.33936		663.003	6.84985	201.825	0.639098		663.003	6.84985	93.9336	0.294119		663.003	6.84985	44.4954	0.138089		143.734	2.5013	480.921	7.92816		143.734	2.5013	225.232	3.36862
	231.249	2.43754	485.51	4.4912		231.249	2.43754	226.568	2.3338		231.249	2.43754	105.382	1.03082		231.249	2.43754	49.6153	0.465082		663.802	6.80991	435.248	1.33936		663.802	6.80991	202.336	0.639098		663.802	6.80991	94.1685	0.294119		663.802	6.80991	44.6057	0.138089		143.907	2.48745	482.198	7.92816		143.907	2.48745	225.775	3.36862
	231.528	2.42362	486.861	5.2315		231.528	2.42362	227.171	2.3338		231.528	2.42362	105.65	1.03778		231.528	2.42362	49.7401	0.483283		664.601	6.76997	436.361	1.39283		664.601	6.76997	202.847	0.639098		664.601	6.76997	94.4035	0.294119		664.601	6.76997	44.716	0.138089		144.08	2.47359	483.476	7.92816		144.08	2.47359	226.318	3.36862
	231.806	2.40971	488.212	5.2315		231.806	2.40971	227.773	2.3338		231.806	2.40971	105.918	1.03778		231.806	2.40971	49.8671	0.491775		665.399	6.73003	437.483	1.40456		665.399	6.73003	203.357	0.639098		665.399	6.73003	94.6384	0.294119		665.399	6.73003	44.8263	0.138089		144.253	2.45974	484.754	7.92816		144.253	2.45974	226.861	3.36862
	232.084	2.3958	489.563	5.2315		232.084	2.3958	228.376	2.3338		232.084	2.3958	106.186	1.03778		232.084	2.3958	49.9941	0.491775		666.198	6.69009	438.604	1.40456		666.198	6.69009	203.868	0.639098		666.198	6.69009	94.8734	0.294119		666.198	6.69009	44.9367	0.138089		144.426	2.44589	486.031	7.92816		144.426	2.44589	227.404	3.36862
	232.362	2.38188	490.914	5.2315		232.362	2.38188	228.979	2.3338		232.362	2.38188	106.454	1.03778		232.362	2.38188	50.1211	0.491775		666.997	6.65015	439.726	1.40456		666.997	6.65015	204.378	0.639098		666.997	6.65015	95.1083	0.294119		666.997	6.65015	45.047	0.138089		144.6	2.43203	487.309	7.92816		144.6	2.43203	227.947	3.36862
	232.641	2.36797	492.265	5.2315		232.641	2.36797	229.581	2.3338		232.641	2.36797	106.727	1.05801		232.641	2.36797	50.2481	0.491775		667.796	6.61021	440.848	1.40456		667.796	6.61021	204.889	0.639098		667.796	6.61021	95.3432	0.294119		667.796	6.61021	45.1573	0.138089		144.773	2.41818	488.587	7.92816		144.773	2.41818	228.49	3.36862
	232.919	2.35405	493.616	5.2315		232.919	2.35405	230.184	2.3338		232.919	2.35405	107.006	1.07824		232.919	2.35405	50.3752	0.491775		668.595	6.57027	441.97	1.40456		668.595	6.57027	205.445	0.696585		668.595	6.57027	95.5782	0.294119		668.595	6.57027	45.2723	0.144034		144.946	2.40432	489.865	7.92816		144.946	2.40432	229.065	3.5686
	233.197	2.34014	494.967	5.2315		233.197	2.34014	230.787	2.3338		233.197	2.34014	107.284	1.07824		233.197	2.34014	50.5022	0.491775		669.393	6.53033	443.12	1.4386		669.393	6.53033	206.005	0.70063		669.393	6.53033	95.8255	0.309542		669.393	6.53033	45.3917	0.149511		145.119	2.39047	491.142	7.92816		145.119	2.39047	229.709	4.00062
	233.475	2.32623	496.319	5.2315		233.475	2.32623	231.39	2.3338		233.475	2.32623	107.562	1.07824		233.475	2.32623	50.6292	0.491775		670.192	6.49039	444.341	1.52927		670.192	6.49039	206.564	0.70063		670.192	6.49039	96.0865	0.326748		670.192	6.49039	45.5112	0.149511		145.292	2.37662	492.42	7.92816		145.292	2.37662	230.354	4.00062
	233.754	2.31231	497.67	5.2315		233.754	2.31231	231.992	2.3338		233.754	2.31231	107.841	1.07824		233.754	2.31231	50.7619	0.514153		670.991	6.45045	445.563	1.52927		670.991	6.45045	207.124	0.70063		670.991	6.45045	96.3475	0.326748		670.991	6.45045	45.6306	0.149511		145.465	2.36276	493.698	7.92816		145.465	2.36276	230.999	4.00062
	234.032	2.2984	499.021	5.2315		234.032	2.2984	232.595	2.3338		234.032	2.2984	108.123	1.09085		234.032	2.2984	50.8966	0.521502		671.79	6.41051	446.784	1.52927		671.79	6.41051	207.684	0.70063		671.79	6.41051	96.6085	0.326748		671.79	6.41051	45.75	0.149511		145.639	2.34891	494.975	7.92816		145.639	2.34891	231.644	4.00062
	234.31	2.28448	500.372	5.2315		234.31	2.28448	233.198	2.3338		234.31	2.28448	108.419	1.14645		234.31	2.28448	51.0313	0.521502		672.589	6.37057	448.006	1.52927		672.589	6.37057	208.243	0.70063		672.589	6.37057	96.8695	0.326748		672.589	6.37057	45.8695	0.149511		145.812	2.33506	496.253	7.92816		145.812	2.33506	232.288	4.00062
	234.589	2.27057	501.723	5.2315		234.589	2.27057	233.8	2.3338		234.589	2.27057	108.715	1.14645		234.589	2.27057	51.166	0.521502		673.387	6.33063	449.227	1.52927		673.387	6.33063	208.803	0.70063		673.387	6.33063	97.1305	0.326748		673.387	6.33063	45.9889	0.149511		145.985	2.3212	497.531	7.92816		145.985	2.3212	232.933	4.00062
	234.867	2.25666	503.074	5.2315		234.867	2.25666	234.403	2.3338		234.867	2.25666	109.011	1.14645		234.867	2.25666	51.3007	0.521502		674.186	6.29069	450.449	1.52927		674.186	6.29069	209.363	0.70063		674.186	6.29069	97.3915	0.326748		674.186	6.29069	46.1083	0.149511		146.158	2.30735	498.809	7.92816		146.158	2.30735	233.578	4.00062
	235.145	2.24274	504.425	5.2315		235.145	2.24274	235.006	2.3338		235.145	2.24274	109.307	1.14645		235.145	2.24274	51.4354	0.521502		674.985	6.25075	451.671	1.52927		674.985	6.25075	209.922	0.70063		674.985	6.25075	97.6525	0.326748		674.985	6.25075	46.2278	0.149511		146.331	2.29349	500.086	7.92816		146.331	2.29349	234.223	4.00062
	235.423	2.22883	505.776	5.2315		235.423	2.22883	235.609	2.3338		235.423	2.22883	109.603	1.14645		235.423	2.22883	51.57	0.521502		675.784	6.21081	452.892	1.52927		675.784	6.21081	210.482	0.70063		675.784	6.21081	97.9135	0.326748		675.784	6.21081	46.3472	0.149511		146.505	2.27964	501.422	8.2869		146.505	2.27964	234.867	4.00062
	235.702	2.21491	507.127	5.2315		235.702	2.21491	236.211	2.3338		235.702	2.21491	109.899	1.14645		235.702	2.21491	51.7047	0.521502		676.583	6.17087	454.114	1.52927		676.583	6.17087	211.042	0.70063		676.583	6.17087	98.1745	0.326748		676.583	6.17087	46.4669	0.149833		146.678	2.26579	502.906	9.21049		146.678	2.26579	235.512	4.00062
	235.98	2.201	508.478	5.2315		235.98	2.201	236.814	2.3338		235.98	2.201	110.195	1.14645		235.98	2.201	51.8465	0.548913		677.381	6.13093	455.335	1.52927		677.381	6.13093	211.601	0.70063		677.381	6.13093	98.4355	0.326748		677.381	6.13093	46.5957	0.161315		146.851	2.25193	504.39	9.21049		146.851	2.25193	236.157	4.00062
	236.258	2.18709	509.829	5.2315		236.258	2.18709	237.514	2.70978		236.258	2.18709	110.491	1.14645		236.258	2.18709	51.9898	0.554781		678.18	6.09099	456.557	1.52927		678.18	6.09099	212.161	0.70063		678.18	6.09099	98.6965	0.326748		678.18	6.09099	46.7246	0.161315		147.024	2.23808	505.875	9.21049		147.024	2.23808	236.802	4.00062
	236.537	2.17317	511.18	5.2315		236.537	2.17317	238.214	2.71062		236.537	2.17317	110.787	1.14645		236.537	2.17317	52.133	0.554781		678.979	6.05105	457.778	1.52927		678.979	6.05105	212.721	0.70063		678.979	6.05105	98.9575	0.326748		678.979	6.05105	46.8534	0.161315		147.197	2.22422	507.359	9.21049		147.197	2.22422	237.446	4.00062
	236.815	2.15926	512.532	5.2315		236.815	2.15926	238.914	2.71062		236.815	2.15926	111.083	1.14645		236.815	2.15926	52.2763	0.554781		679.778	6.01111	459	1.52927		679.778	6.01111	213.28	0.70063		679.778	6.01111	99.2185	0.326748		679.778	6.01111	46.9823	0.161315		147.37	2.21037	508.844	9.21049		147.37	2.21037	238.091	4.00062
	237.093	2.14535	513.883	5.2315		237.093	2.14535	239.614	2.71062		237.093	2.14535	111.387	1.17662		237.093	2.14535	52.4196	0.554781		680.577	5.97117	460.222	1.52927		680.577	5.97117	213.864	0.73059		680.577	5.97117	99.4998	0.352055		680.577	5.97117	47.1112	0.161315		147.544	2.19652	510.328	9.21049		147.544	2.19652	238.736	4.00062
	237.371	2.13143	515.234	5.2315		237.371	2.13143	240.314	2.71062		237.371	2.13143	111.71	1.25121		237.371	2.13143	52.5629	0.554781		681.375	5.93123	461.443	1.52927		681.375	5.93123	214.502	0.798645		681.375	5.93123	99.7928	0.366823		681.375	5.93123	47.24	0.161315		147.717	2.18266	511.812	9.21049		147.717	2.18266	239.381	4.00062
	237.65	2.11752	516.585	5.2315		237.65	2.11752	241.014	2.71062		237.65	2.11752	112.034	1.25121		237.65	2.11752	52.7061	0.554781		682.174	5.89129	462.827	1.73203		682.174	5.89129	215.14	0.798645		682.174	5.89129	100.086	0.366823		682.174	5.89129	47.3689	0.161315		147.89	2.16881	513.297	9.21049		147.89	2.16881	240.025	4.00062
	237.928	2.1036	518.047	5.66065		237.928	2.1036	241.714	2.71062		237.928	2.1036	112.357	1.25121		237.928	2.1036	52.8494	0.554781		682.973	5.85135	464.217	1.74051		682.973	5.85135	215.778	0.798645		682.973	5.85135	100.379	0.366823		682.973	5.85135	47.4977	0.161315		148.063	2.15495	514.781	9.21049		148.063	2.15495	240.67	4.00062
	238.206	2.08969	519.694	6.37998		238.206	2.08969	242.414	2.71062		238.206	2.08969	112.68	1.25121		238.206	2.08969	52.9998	0.58211		683.772	5.81141	465.607	1.74051		683.772	5.81141	216.416	0.798645		683.772	5.81141	100.672	0.366823		683.772	5.81141	47.6333	0.169705		148.236	2.1411	516.265	9.21049		148.236	2.1411	241.315	4.00062
	238.484	2.07578	521.342	6.37998		238.484	2.07578	243.114	2.71062		238.484	2.07578	113.003	1.25121		238.484	2.07578	53.1509	0.58533		684.571	5.77147	466.998	1.74051		684.571	5.77147	217.054	0.798645		684.571	5.77147	100.965	0.366823		684.571	5.77147	47.7718	0.173342		148.409	2.12725	517.75	9.21049		148.409	2.12725	241.96	4.00062
	238.763	2.06186	522.99	6.37998		238.763	2.06186	243.814	2.71062		238.763	2.06186	113.326	1.25121		238.763	2.06186	53.3021	0.58533		685.369	5.73153	468.388	1.74051		685.369	5.73153	217.692	0.798645		685.369	5.73153	101.258	0.366823		685.369	5.73153	47.9102	0.173342		148.583	2.11339	519.234	9.21049		148.583	2.11339	242.604	4.00062
	239.041	2.04795	524.637	6.37998		239.041	2.04795	244.514	2.71062		239.041	2.04795	113.649	1.25121		239.041	2.04795	53.4533	0.58533		686.168	5.69159	469.778	1.74051		686.168	5.69159	218.33	0.798645		686.168	5.69159	101.551	0.366823		686.168	5.69159	48.0487	0.173342		148.756	2.09954	520.719	9.21049		148.756	2.09954	243.249	4.00062
	239.319	2.03403	526.285	6.37998		239.319	2.03403	245.214	2.71062		239.319	2.03403	113.972	1.25121		239.319	2.03403	53.6044	0.58533		686.967	5.65165	471.169	1.74051		686.967	5.65165	218.968	0.798645		686.967	5.65165	101.844	0.366823		686.967	5.65165	48.1872	0.173342		148.929	2.08569	522.203	9.21049		148.929	2.08569	243.894	4.00062
	239.598	2.02012	527.933	6.37998		239.598	2.02012	245.914	2.71062		239.598	2.02012	114.296	1.25121		239.598	2.02012	53.7604	0.6039		687.766	5.61171	472.559	1.74051		687.766	5.61171	219.605	0.798645		687.766	5.61171	102.137	0.366823		687.766	5.61171	48.3256	0.173342		149.102	2.07183	523.687	9.21049		149.102	2.07183	244.59	4.31838
	239.876	2.00621	529.58	6.37998		239.876	2.00621	246.614	2.71062		239.876	2.00621	114.619	1.25121		239.876	2.00621	53.9184	0.611924		688.565	5.57177	473.949	1.74051		688.565	5.57177	220.243	0.798645		688.565	5.57177	102.43	0.366823		688.565	5.57177	48.4641	0.173342		149.275	2.05798	525.172	9.21049		149.275	2.05798	245.359	4.77318
	240.154	1.99229	531.228	6.37998		240.154	1.99229	247.314	2.71062		240.154	1.99229	114.954	1.29976		240.154	1.99229	54.0765	0.611924		689.363	5.53183	475.34	1.74051		689.363	5.53183	220.881	0.798645		689.363	5.53183	102.723	0.366823		689.363	5.53183	48.6026	0.173342		149.448	2.04412	526.656	9.21049		149.448	2.04412	246.128	4.77318
	240.432	1.97838	532.876	6.37998		240.432	1.97838	248.015	2.71062		240.432	1.97838	115.31	1.37535		240.432	1.97838	54.2345	0.611924		690.162	5.49189	476.73	1.74051		690.162	5.49189	221.519	0.798645		690.162	5.49189	103.016	0.366823		690.162	5.49189	48.7451	0.178403		149.622	2.03027	528.14	9.21049		149.622	2.03027	246.898	4.77318
	240.711	1.96446	534.523	6.37998		240.711	1.96446	248.715	2.71062		240.711	1.96446	115.665	1.37535		240.711	1.96446	54.3925	0.611924		690.961	5.45195	478.12	1.74051		690.961	5.45195	222.157	0.798645		690.961	5.45195	103.309	0.366823		690.961	5.45195	48.8945	0.187096		149.795	2.01642	529.625	9.21049		149.795	2.01642	247.667	4.77318
	240.989	1.95055	536.171	6.37998		240.989	1.95055	249.415	2.71062		240.989	1.95055	116.02	1.37535		240.989	1.95055	54.5543	0.626433		691.76	5.41201	479.511	1.74051		691.76	5.41201	222.795	0.798645		691.76	5.41201	103.634	0.406524		691.76	5.41201	49.044	0.187096		149.968	2.00256	531.175	9.62003		149.968	2.00256	248.436	4.77318
	241.267	1.93664	537.819	6.37998		241.267	1.93664	250.115	2.71062		241.267	1.93664	116.375	1.37535		241.267	1.93664	54.7198	0.640831		692.559	5.37207	480.901	1.74051		692.559	5.37207	223.433	0.798645		692.559	5.37207	103.967	0.417057		692.559	5.37207	49.1934	0.187096		150.141	1.98871	532.942	10.9625		150.141	1.98871	249.205	4.77318
	241.546	1.92272	539.467	6.37998		241.546	1.92272	250.931	3.16053		241.546	1.92272	116.73	1.37535		241.546	1.92272	54.8853	0.640831		693.357	5.33213	482.291	1.74051		693.357	5.33213	224.14	0.884512		693.357	5.33213	104.3	0.417057		693.357	5.33213	49.3429	0.187096		150.314	1.97485	534.709	10.9625		150.314	1.97485	249.975	4.77318
	241.824	1.90881	541.114	6.37998		241.824	1.90881	251.762	3.21964		241.824	1.90881	117.085	1.37535		241.824	1.90881	55.0508	0.640831		694.156	5.29219	483.822	1.91669		694.156	5.29219	224.879	0.925465		694.156	5.29219	104.633	0.417057		694.156	5.29219	49.4923	0.187096		150.487	1.961	536.475	10.9625		150.487	1.961	250.744	4.77318
	242.102	1.89489	542.762	6.37998		242.102	1.89489	252.594	3.21964		242.102	1.89489	117.441	1.37535		242.102	1.89489	55.2163	0.640831		694.955	5.25225	485.43	2.0129		694.955	5.25225	225.618	0.925465		694.955	5.25225	104.966	0.417057		694.955	5.25225	49.6418	0.187096		150.661	1.94715	538.242	10.9625		150.661	1.94715	251.513	4.77318
	242.38	1.88098	544.41	6.37998		242.38	1.88098	253.425	3.21964		242.38	1.88098	117.796	1.37535		242.38	1.88098	55.3843	0.650471		695.754	5.21231	487.038	2.0129		695.754	5.21231	226.358	0.925465		695.754	5.21231	105.299	0.417057		695.754	5.21231	49.7912	0.187096		150.834	1.93329	540.009	10.9625		150.834	1.93329	252.282	4.77318
	242.659	1.86707	546.057	6.37998		242.659	1.86707	254.257	3.21964		242.659	1.86707	118.151	1.37535		242.659	1.86707	55.5579	0.672377		696.553	5.17237	488.646	2.0129		696.553	5.17237	227.097	0.925465		696.553	5.17237	105.633	0.417057		696.553	5.17237	49.9412	0.187706		151.007	1.91944	541.776	10.9625		151.007	1.91944	253.052	4.77318
	242.937	1.85315	547.705	6.37998		242.937	1.85315	255.088	3.21964		242.937	1.85315	118.506	1.37535		242.937	1.85315	55.7316	0.672377		697.351	5.13243	490.254	2.0129		697.351	5.13243	227.836	0.925465		697.351	5.13243	105.966	0.417057		697.351	5.13243	50.1033	0.203007		151.18	1.90559	543.542	10.9625		151.18	1.90559	253.821	4.77318
	243.215	1.83924	549.353	6.37998		243.215	1.83924	255.92	3.21964		243.215	1.83924	118.88	1.44901		243.215	1.83924	55.9052	0.672377		698.15	5.09249	491.862	2.0129		698.15	5.09249	228.575	0.925465		698.15	5.09249	106.299	0.417057		698.15	5.09249	50.2655	0.203007		151.353	1.89173	545.309	10.9625		151.353	1.89173	254.59	4.77318
	243.493	1.82533	551	6.37998		243.493	1.82533	256.751	3.21964		243.493	1.82533	119.274	1.52439		243.493	1.82533	56.0789	0.672377		698.949	5.05255	493.47	2.0129		698.949	5.05255	229.315	0.925465		698.949	5.05255	106.632	0.417057		698.949	5.05255	50.4276	0.203007		151.527	1.87788	547.076	10.9625		151.527	1.87788	255.359	4.77318
	243.772	1.81141	552.648	6.37998		243.772	1.81141	257.583	3.21964		243.772	1.81141	119.668	1.52439		243.772	1.81141	56.2535	0.676151		699.748	5.01261	495.078	2.0129		699.748	5.01261	230.054	0.925465		699.748	5.01261	106.965	0.417057		699.748	5.01261	50.5898	0.203007		151.7	1.86402	548.843	10.9625		151.7	1.86402	256.129	4.77318
	244.05	1.7975	554.296	6.37998		244.05	1.7975	258.414	3.21964		244.05	1.7975	120.062	1.52439		244.05	1.7975	56.4361	0.706925		700.547	4.97267	496.685	2.0129		700.547	4.97267	230.793	0.925465		700.547	4.97267	107.298	0.417057		700.547	4.97267	50.752	0.203007		151.873	1.85017	550.609	10.9625		151.873	1.85017	256.898	4.77318
	244.328	1.78358	555.943	6.37998		244.328	1.78358	259.246	3.21964		244.328	1.78358	120.455	1.52439		244.328	1.78358	56.6186	0.706925		701.345	4.93273	498.293	2.0129		701.345	4.93273	231.532	0.925465		701.345	4.93273	107.631	0.417057		701.345	4.93273	50.9141	0.203007		152.046	1.83632	552.376	10.9625		152.046	1.83632	257.667	4.77318
	244.607	1.76967	557.591	6.37998		244.607	1.76967	260.077	3.21964		244.607	1.76967	120.849	1.52439		244.607	1.76967	56.8012	0.706925		702.144	4.89279	499.901	2.0129		702.144	4.89279	232.272	0.925465		702.144	4.89279	107.965	0.417057		702.144	4.89279	51.0763	0.203007		152.219	1.82246	554.143	10.9625		152.219	1.82246	258.436	4.77318
	244.885	1.75576	559.403	7.01469		244.885	1.75576	260.909	3.21964		244.885	1.75576	121.243	1.52439		244.885	1.75576	56.9838	0.706925		702.943	4.85285	501.509	2.0129		702.943	4.85285	233.011	0.925465		702.943	4.85285	108.347	0.478271		702.943	4.85285	51.2385	0.203007		152.392	1.80861	555.909	10.9625		152.392	1.80861	259.345	5.6407
	245.163	1.74184	561.316	7.40753		245.163	1.74184	261.74	3.21964		245.163	1.74184	121.636	1.52439		245.163	1.74184	57.1663	0.706925		703.742	4.81291	503.117	2.0129		703.742	4.81291	233.75	0.925465		703.742	4.81291	108.731	0.481553		703.742	4.81291	51.4156	0.221704		152.566	1.79475	557.676	10.9625		152.566	1.79475	260.267	5.71936
	245.441	1.72793	563.229	7.40753		245.441	1.72793	262.572	3.21964		245.441	1.72793	122.03	1.52439		245.441	1.72793	57.3651	0.769541		704.541	4.77297	504.725	2.0129		704.541	4.77297	234.489	0.925465		704.541	4.77297	109.116	0.481553		704.541	4.77297	51.5988	0.229391		152.739	1.7809	559.443	10.9625		152.739	1.7809	261.189	5.71936
	245.72	1.71401	565.142	7.40753		245.72	1.71401	263.403	3.21964		245.72	1.71401	122.424	1.52439		245.72	1.71401	57.5654	0.775516		705.339	4.73303	506.333	2.0129		705.339	4.73303	235.235	0.933681		705.339	4.73303	109.501	0.481553		705.339	4.73303	51.782	0.229391		152.912	1.76705	561.21	10.9625		152.912	1.76705	262.111	5.71936
	245.998	1.7001	567.055	7.40753		245.998	1.7001	264.235	3.21964		245.998	1.7001	122.817	1.52439		245.998	1.7001	57.7657	0.775516		706.138	4.69309	508.027	2.12128		706.138	4.69309	236.11	1.09493		706.138	4.69309	109.885	0.481553		706.138	4.69309	51.9653	0.229391		153.085	1.75319	562.976	10.9625		153.085	1.75319	263.032	5.71936
	246.276	1.68619	568.968	7.40753		246.276	1.68619	265.066	3.21964		246.276	1.68619	123.239	1.63302		246.276	1.68619	57.9659	0.775516		706.937	4.65315	509.895	2.33767		706.937	4.65315	236.984	1.09493		706.937	4.65315	110.27	0.481553		706.937	4.65315	52.1485	0.229391		153.258	1.73934	564.743	10.9625		153.258	1.73934	263.954	5.71936
	246.555	1.67227	570.881	7.40753		246.555	1.67227	265.898	3.21964		246.555	1.67227	123.68	1.70623		246.555	1.67227	58.1662	0.775516		707.736	4.61321	511.762	2.33767		707.736	4.61321	237.859	1.09493		707.736	4.61321	110.655	0.481553		707.736	4.61321	52.3317	0.229391		153.431	1.72549	566.576	11.3717		153.431	1.72549	264.876	5.71936
	246.833	1.65836	572.824	7.52216		246.833	1.65836	266.872	3.77344		246.833	1.65836	124.12	1.70623		246.833	1.65836	58.3665	0.775516		708.535	4.57327	513.629	2.33767		708.535	4.57327	238.734	1.09493		708.535	4.57327	111.039	0.481553		708.535	4.57327	52.515	0.229391		153.605	1.71163	568.694	13.1418		153.605	1.71163	265.798	5.71936
	247.111	1.64444	574.892	8.00802		247.111	1.64444	267.89	3.9389		247.111	1.64444	124.561	1.70623		247.111	1.64444	58.5668	0.775516		709.333	4.53333	515.497	2.33767		709.333	4.53333	239.608	1.09493		709.333	4.53333	111.424	0.481553		709.333	4.53333	52.6982	0.229391		153.778	1.69778	570.812	13.1418		153.778	1.69778	266.719	5.71936
	247.389	1.63053	576.96	8.00802		247.389	1.63053	268.907	3.9389		247.389	1.63053	125.002	1.70623		247.389	1.63053	58.7671	0.775516		710.132	4.49339	517.364	2.33767		710.132	4.49339	240.483	1.09493		710.132	4.49339	111.809	0.481553		710.132	4.49339	52.8814	0.229391		153.951	1.68392	572.93	13.1418		153.951	1.68392	267.641	5.71936
	247.668	1.61662	579.028	8.00802		247.668	1.61662	269.924	3.9389		247.668	1.61662	125.442	1.70623		247.668	1.61662	58.9674	0.775516		710.931	4.45345	519.231	2.33767		710.931	4.45345	241.358	1.09493		710.931	4.45345	112.193	0.481553		710.931	4.45345	53.0647	0.229391		154.124	1.67007	575.048	13.1418		154.124	1.67007	268.563	5.71936
	247.946	1.6027	581.096	8.00802		247.946	1.6027	270.941	3.9389		247.946	1.6027	125.883	1.70623		247.946	1.6027	59.1676	0.775516		711.73	4.41351	521.099	2.33767		711.73	4.41351	242.232	1.09493		711.73	4.41351	112.578	0.481553		711.73	4.41351	53.2479	0.229391		154.297	1.65622	577.166	13.1418		154.297	1.65622	269.484	5.71936
	248.224	1.58879	583.164	8.00802		248.224	1.58879	271.959	3.9389		248.224	1.58879	126.324	1.70623		248.224	1.58879	59.3679	0.775516		712.529	4.37357	522.966	2.33767		712.529	4.37357	243.107	1.09493		712.529	4.37357	112.963	0.481553		712.529	4.37357	53.4312	0.229391		154.47	1.64236	579.284	13.1418		154.47	1.64236	270.406	5.71936
	248.503	1.57487	585.232	8.00802		248.503	1.57487	272.976	3.9389		248.503	1.57487	126.764	1.70623		248.503	1.57487	59.5682	0.775516		713.327	4.33363	524.833	2.33767		713.327	4.33363	243.981	1.09493		713.327	4.33363	113.355	0.490769		713.327	4.33363	53.6144	0.229391		154.644	1.62851	581.401	13.1418		154.644	1.62851	271.328	5.71936
	248.781	1.56096	587.301	8.00802		248.781	1.56096	273.993	3.9389		248.781	1.56096	127.205	1.70623		248.781	1.56096	59.775	0.800759		714.126	4.29369	526.701	2.33767		714.126	4.29369	244.856	1.09493		714.126	4.29369	113.808	0.56694		714.126	4.29369	53.7976	0.229391		154.817	1.61465	583.519	13.1418		154.817	1.61465	272.25	5.71936
	249.059	1.54705	589.506	8.54025		249.059	1.54705	275.01	3.9389		249.059	1.54705	127.646	1.70623		249.059	1.54705	60.0062	0.895059		714.925	4.25375	528.568	2.33767		714.925	4.25375	245.731	1.09493		714.925	4.25375	114.26	0.56694		714.925	4.25375	53.9919	0.243202		154.99	1.6008	585.637	13.1418		154.99	1.6008	273.171	5.71936
	249.337	1.53313	591.754	8.70455		249.337	1.53313	276.028	3.9389		249.337	1.53313	128.138	1.90545		249.337	1.53313	60.2373	0.895059		715.724	4.21381	530.435	2.33767		715.724	4.21381	246.605	1.09493		715.724	4.21381	114.713	0.56694		715.724	4.21381	54.206	0.268048		155.163	1.58695	587.755	13.1418		155.163	1.58695	274.093	5.71936
	249.616	1.51922	594.002	8.70455		249.616	1.51922	277.045	3.9389		249.616	1.51922	128.652	1.99062		249.616	1.51922	60.4685	0.895059		716.523	4.17387	532.514	2.60267		716.523	4.17387	247.48	1.09493		716.523	4.17387	115.166	0.56694		716.523	4.17387	54.4201	0.268048		155.336	1.57309	589.873	13.1418		155.336	1.57309	275.015	5.71936
	249.894	1.50531	596.25	8.70455		249.894	1.50531	278.062	3.9389		249.894	1.50531	129.166	1.99062		249.894	1.50531	60.6996	0.895059		717.321	4.13393	534.693	2.72705		717.321	4.13393	248.355	1.09493		717.321	4.13393	115.619	0.56694		717.321	4.13393	54.6343	0.268048		155.51	1.55924	591.991	13.1418		155.51	1.55924	276.016	6.21288
	250.172	1.49139	598.498	8.70455		250.172	1.49139	279.079	3.9389		250.172	1.49139	129.68	1.99062		250.172	1.49139	60.9308	0.895059		718.12	4.09399	536.871	2.72705		718.12	4.09399	249.296	1.17854		718.12	4.09399	116.072	0.56694		718.12	4.09399	54.8484	0.268048		155.683	1.54539	594.109	13.1418		155.683	1.54539	277.126	6.88766
	250.45	1.47748	600.746	8.70455		250.45	1.47748	280.097	3.9389		250.45	1.47748	130.194	1.99062		250.45	1.47748	61.1619	0.895059		718.919	4.05405	539.049	2.72705		718.919	4.05405	250.33	1.29406		718.919	4.05405	116.525	0.56694		718.919	4.05405	55.0625	0.268048		155.856	1.53153	596.227	13.1418		155.856	1.53153	278.236	6.88766
	250.729	1.46356	602.994	8.70455		250.729	1.46356	281.114	3.9389		250.729	1.46356	130.708	1.99062		250.729	1.46356	61.3931	0.895059		719.718	4.01411	541.228	2.72705		719.718	4.01411	251.363	1.29406		719.718	4.01411	116.978	0.56694		719.718	4.01411	55.2766	0.268048		156.029	1.51768	598.345	13.1418		156.029	1.51768	279.346	6.88766
	251.007	1.44965	605.314	8.98003		251.007	1.44965	282.131	3.9389		251.007	1.44965	131.222	1.99062		251.007	1.44965	61.6243	0.895059		720.517	3.97417	543.406	2.72705		720.517	3.97417	252.397	1.29406		720.517	3.97417	117.43	0.56694		720.517	3.97417	55.4907	0.268048		156.202	1.50382	600.598	13.9815		156.202	1.50382	280.456	6.88766
	251.285	1.43574	607.772	9.52122		251.285	1.43574	283.148	3.9389		251.285	1.43574	131.736	1.99062		251.285	1.43574	61.8554	0.895059		721.315	3.93423	545.584	2.72705		721.315	3.93423	253.431	1.29406		721.315	3.93423	117.883	0.56694		721.315	3.93423	55.7048	0.268048		156.375	1.48997	603.157	15.8774		156.375	1.48997	281.566	6.88766
	251.564	1.42182	610.231	9.52122		251.564	1.42182	284.166	3.9389		251.564	1.42182	132.25	1.99062		251.564	1.42182	62.0866	0.895059		722.114	3.89429	547.763	2.72705		722.114	3.89429	254.465	1.29406		722.114	3.89429	118.336	0.56694		722.114	3.89429	55.919	0.268048		156.549	1.47612	605.716	15.8774		156.549	1.47612	282.676	6.88766
	251.842	1.40791	612.69	9.52122		251.842	1.40791	285.183	3.9389		251.842	1.40791	132.765	1.99062		251.842	1.40791	62.3177	0.895059		722.913	3.85435	549.941	2.72705		722.913	3.85435	255.498	1.29406		722.913	3.85435	118.789	0.56694		722.913	3.85435	56.1331	0.268048		156.722	1.46226	608.275	15.8774		156.722	1.46226	283.786	6.88766
	252.12	1.39399	615.149	9.52122		252.12	1.39399	286.307	4.35059		252.12	1.39399	133.279	1.99062		252.12	1.39399	62.5489	0.895059		723.712	3.81441	552.12	2.72705		723.712	3.81441	256.532	1.29406		723.712	3.81441	119.242	0.56694		723.712	3.81441	56.3472	0.268048		156.895	1.44841	610.834	15.8774		156.895	1.44841	284.896	6.88766
	252.398	1.38008	617.608	9.52122		252.398	1.38008	287.486	4.56643		252.398	1.38008	133.793	1.99062		252.398	1.38008	62.8008	0.975502		724.511	3.77447	554.298	2.72705		724.511	3.77447	257.566	1.29406		724.511	3.77447	119.716	0.594062		724.511	3.77447	56.581	0.29265		157.068	1.43455	613.392	15.8774		157.068	1.43455	286.006	6.88766
	252.677	1.36617	620.067	9.52122		252.677	1.36617	288.665	4.56643		252.677	1.36617	134.307	1.99062		252.677	1.36617	63.0728	1.05297		725.309	3.73453	556.476	2.72705		725.309	3.73453	258.599	1.29406		725.309	3.73453	120.251	0.668618		725.309	3.73453	56.8324	0.314734		157.241	1.4207	615.951	15.8774		157.241	1.4207	287.116	6.88766
	252.955	1.35225	622.526	9.52122		252.955	1.35225	289.845	4.56643		252.955	1.35225	134.821	1.99062		252.955	1.35225	63.3447	1.05297		726.108	3.69459	558.666	2.74145		726.108	3.69459	259.633	1.29406		726.108	3.69459	120.785	0.668618		726.108	3.69459	57.0838	0.314734		157.414	1.40685	618.51	15.8774		157.414	1.40685	288.226	6.88766
	253.233	1.33834	625.213	10.4029		253.233	1.33834	291.024	4.56643		253.233	1.33834	135.335	1.99062		253.233	1.33834	63.6166	1.05297		726.907	3.65465	561.265	3.25286		726.907	3.65465	260.667	1.29406		726.907	3.65465	121.319	0.668618		726.907	3.65465	57.3352	0.314734		157.588	1.39299	621.069	15.8774		157.588	1.39299	289.336	6.88766
	253.512	1.32442	627.922	10.4895		253.512	1.32442	292.203	4.56643		253.512	1.32442	135.864	2.04695		253.512	1.32442	63.8886	1.05297		727.706	3.61471	563.863	3.25286		727.706	3.61471	261.844	1.47436		727.706	3.61471	121.853	0.668618		727.706	3.61471	57.5866	0.314734		157.761	1.37914	623.628	15.8774		157.761	1.37914	290.446	6.88766
	253.79	1.31051	630.631	10.4895		253.79	1.31051	293.469	4.90137		253.79	1.31051	136.483	2.40004		253.79	1.31051	64.1605	1.05297		728.505	3.57477	566.461	3.25286		728.505	3.57477	263.063	1.52546		728.505	3.57477	122.387	0.668618		728.505	3.57477	57.838	0.314734		157.934	1.36529	626.187	15.8774		157.934	1.36529	291.575	7.00043
	254.068	1.2966	633.34	10.4895		254.068	1.2966	294.742	4.92976		254.068	1.2966	137.103	2.40004		254.068	1.2966	64.4324	1.05297		729.303	3.53483	569.06	3.25286		729.303	3.53483	264.281	1.52546		729.303	3.53483	122.921	0.668618		729.303	3.53483	58.0894	0.314734		158.107	1.35143	628.745	15.8774		158.107	1.35143	292.918	8.33806
	254.346	1.28268	636.049	10.4895		254.346	1.28268	296.015	4.92976		254.346	1.28268	137.723	2.40004		254.346	1.28268	64.7044	1.05297		730.102	3.49489	571.658	3.25286		730.102	3.49489	265.5	1.52546		730.102	3.49489	123.455	0.668618		730.102	3.49489	58.3408	0.314734		158.28	1.33758	631.304	15.8774		158.28	1.33758	294.262	8.33806
	254.625	1.26877	638.758	10.4895		254.625	1.26877	297.288	4.92976		254.625	1.26877	138.343	2.40004		254.625	1.26877	64.9763	1.05297		730.901	3.45495	574.256	3.25286		730.901	3.45495	266.719	1.52546		730.901	3.45495	123.989	0.668618		730.901	3.45495	58.5922	0.314734		158.453	1.32372	633.863	15.8774		158.453	1.32372	295.606	8.33806
	254.903	1.25485	641.467	10.4895		254.903	1.25485	298.562	4.92976		254.903	1.25485	138.963	2.40004		254.903	1.25485	65.2483	1.05297		731.7	3.41502	576.855	3.25286		731.7	3.41502	267.937	1.52546		731.7	3.41502	124.523	0.668618		731.7	3.41502	58.8436	0.314734		158.627	1.30987	636.422	15.8774		158.627	1.30987	296.95	8.33806
	255.181	1.24094	644.321	11.0527		255.181	1.24094	299.855	5.00854		255.181	1.24094	139.583	2.40004		255.181	1.24094	65.5202	1.05297		732.498	3.37508	579.453	3.25286		732.498	3.37508	269.156	1.52546		732.498	3.37508	125.057	0.668618		732.498	3.37508	59.095	0.314734		158.8	1.29602	638.981	15.8774		158.8	1.29602	298.294	8.33806
	255.459	1.22703	647.331	11.6538		255.459	1.22703	301.237	5.34949		255.459	1.22703	140.202	2.40004		255.459	1.22703	65.7921	1.05297		733.297	3.33514	582.052	3.25286		733.297	3.33514	270.374	1.52546		733.297	3.33514	125.638	0.726876		733.297	3.33514	59.3464	0.314734		158.973	1.28216	641.772	17.3216		158.973	1.28216	299.637	8.33806
	255.738	1.21311	650.34	11.6538		255.738	1.21311	302.618	5.34949		255.738	1.21311	140.822	2.40004		255.738	1.21311	66.0641	1.05297		734.096	3.2952	584.65	3.25286		734.096	3.2952	271.593	1.52546		734.096	3.2952	126.269	0.789457		734.096	3.2952	59.629	0.353692		159.146	1.26831	644.877	19.2662		159.146	1.26831	300.981	8.33806
	256.016	1.1992	653.35	11.6538		256.016	1.1992	304	5.34949		256.016	1.1992	141.442	2.40004		256.016	1.1992	66.3812	1.22814		734.895	3.25526	587.248	3.25286		734.895	3.25526	272.811	1.52546		734.895	3.25526	126.899	0.789457		734.895	3.25526	59.9251	0.370657		159.319	1.25445	647.982	19.2662		159.319	1.25445	302.325	8.33806
	256.294	1.18529	656.36	11.6538		256.294	1.18529	305.381	5.34949		256.294	1.18529	142.062	2.40004		256.294	1.18529	66.7092	1.26985		735.694	3.21532	589.847	3.25286		735.694	3.21532	274.03	1.52546		735.694	3.21532	127.53	0.789457		735.694	3.21532	60.2211	0.370657		159.492	1.2406	651.087	19.2662		159.492	1.2406	303.669	8.33806
	256.573	1.17137	659.37	11.6538		256.573	1.17137	306.763	5.34949		256.573	1.17137	142.682	2.40004		256.573	1.17137	67.0371	1.26985		736.492	3.17538	592.63	3.48467		736.492	3.17538	275.279	1.56365		736.492	3.17538	128.161	0.789457		736.492	3.17538	60.5172	0.370657		159.666	1.22675	654.192	19.2662		159.666	1.22675	305.012	8.33806
	256.851	1.15746	662.379	11.6538		256.851	1.15746	308.202	5.57131		256.851	1.15746	143.302	2.40004		256.851	1.15746	67.3651	1.26985		737.291	3.13544	595.724	3.87233		737.291	3.13544	276.718	1.8013		737.291	3.13544	128.791	0.789457		737.291	3.13544	60.8133	0.370657		159.839	1.21289	657.297	19.2662		159.839	1.21289	306.356	8.33806
	257.129	1.14354	665.415	11.7558		257.129	1.14354	309.71	5.83859		257.129	1.14354	143.977	2.61599		257.129	1.14354	67.693	1.26985		738.09	3.0955	598.817	3.87233		738.09	3.0955	278.157	1.8013		738.09	3.0955	129.422	0.789457		738.09	3.0955	61.1094	0.370657		160.012	1.19904	660.402	19.2662		160.012	1.19904	307.7	8.33806
	257.407	1.12963	668.887	13.4445		257.407	1.12963	311.217	5.83859		257.407	1.12963	144.733	2.92504		257.407	1.12963	68.021	1.26985		738.889	3.05556	601.91	3.87233		738.889	3.05556	279.595	1.8013		738.889	3.05556	130.052	0.789457		738.889	3.05556	61.4055	0.370657		160.185	1.18519	663.507	19.2662		160.185	1.18519	309.044	8.33806
	257.686	1.11572	672.36	13.4445		257.686	1.11572	312.725	5.83859		257.686	1.11572	145.488	2.92504		257.686	1.11572	68.3489	1.26985		739.688	3.01562	605.003	3.87233		739.688	3.01562	281.034	1.8013		739.688	3.01562	130.683	0.789457		739.688	3.01562	61.7015	0.370657		160.358	1.17133	666.612	19.2662		160.358	1.17133	310.387	8.33806
	257.964	1.1018	675.832	13.4445		257.964	1.1018	314.233	5.83859		257.964	1.1018	146.243	2.92504		257.964	1.1018	68.6769	1.26985		740.486	2.97568	608.096	3.87233		740.486	2.97568	282.473	1.8013		740.486	2.97568	131.314	0.789457		740.486	2.97568	61.9976	0.370657		160.532	1.15748	669.717	19.2662		160.532	1.15748	311.945	9.66376
	258.242	1.08789	679.304	13.4445		258.242	1.08789	315.741	5.83859		258.242	1.08789	146.999	2.92504		258.242	1.08789	69.0048	1.26985		741.285	2.93574	611.19	3.87233		741.285	2.93574	283.912	1.8013		741.285	2.93574	131.944	0.789457		741.285	2.93574	62.3079	0.388477		160.705	1.14362	672.822	19.2662		160.705	1.14362	313.58	10.1465
	258.521	1.07397	682.776	13.4445		258.521	1.07397	317.356	6.25319		258.521	1.07397	147.754	2.92504		258.521	1.07397	69.3328	1.26985		742.084	2.8958	614.283	3.87233		742.084	2.8958	285.351	1.8013		742.084	2.8958	132.656	0.890458		742.084	2.8958	62.6576	0.437713		160.878	1.12977	675.927	19.2662		160.878	1.12977	315.215	10.1465
	258.799	1.06006	686.248	13.4445		258.799	1.06006	319.013	6.41493		258.799	1.06006	148.51	2.92504		258.799	1.06006	69.6607	1.26985		742.883	2.85586	617.376	3.87233		742.883	2.85586	286.79	1.8013		742.883	2.85586	133.402	0.934264		742.883	2.85586	63.0072	0.437713		161.051	1.11592	679.282	20.8205		161.051	1.11592	316.851	10.1465
	259.077	1.04615	689.72	13.4445		259.077	1.04615	320.669	6.41493		259.077	1.04615	149.265	2.92504		259.077	1.04615	69.9887	1.26985		743.682	2.81592	620.535	3.95472		743.682	2.81592	288.24	1.81574		743.682	2.81592	134.148	0.934264		743.682	2.81592	63.3569	0.437713		161.224	1.10206	683.066	23.4768		161.224	1.10206	318.486	10.1465
	259.355	1.03223	693.192	13.4445		259.355	1.03223	322.326	6.41493		259.355	1.03223	150.02	2.92504		259.355	1.03223	70.3241	1.29893		744.48	2.77598	624.203	4.59214		744.48	2.77598	289.942	2.13013		744.48	2.77598	134.894	0.934264		744.48	2.77598	63.7065	0.437713		161.397	1.08821	686.849	23.4768		161.397	1.08821	320.121	10.1465
	259.634	1.01832	696.665	13.4445		259.634	1.01832	323.983	6.41493		259.634	1.01832	150.776	2.92504		259.634	1.01832	70.723	1.54424		745.279	2.73604	627.871	4.59214		745.279	2.73604	291.643	2.13013		745.279	2.73604	135.641	0.934264		745.279	2.73604	64.0562	0.437713		161.571	1.07435	690.633	23.4768		161.571	1.07435	321.756	10.1465
	259.912	1.0044	700.137	13.4445		259.912	1.0044	325.639	6.41493		259.912	1.0044	151.531	2.92504		259.912	1.0044	71.1218	1.54424		746.078	2.6961	631.54	4.59214		746.078	2.6961	293.345	2.13013		746.078	2.6961	136.387	0.934264		746.078	2.6961	64.4058	0.437713		161.744	1.0605	694.417	23.4768		161.744	1.0605	323.391	10.1465
	260.19	0.99049	703.9	14.5711		260.19	0.99049	327.471	7.09245		260.19	0.99049	152.287	2.92504		260.19	0.99049	71.5206	1.54424		746.877	2.65616	635.208	4.59214		746.877	2.65616	295.046	2.13013		746.877	2.65616	137.133	0.934264		746.877	2.65616	64.7554	0.437713		161.917	1.04665	698.2	23.4768		161.917	1.04665	325.027	10.1465
	260.468	0.976577	708.104	16.2804		260.468	0.976577	329.305	7.10264		260.468	0.976577	153.042	2.92504		260.468	0.976577	71.9194	1.54424		747.676	2.61622	638.876	4.59214		747.676	2.61622	296.748	2.13013		747.676	2.61622	137.88	0.934264		747.676	2.61622	65.1051	0.437713		162.09	1.03279	701.984	23.4768		162.09	1.03279	326.662	10.1465
	260.747	0.962663	712.309	16.2804		260.747	0.962663	331.14	7.10264		260.747	0.962663	153.914	3.37754		260.747	0.962663	72.3182	1.54424		748.474	2.57628	642.544	4.59214		748.474	2.57628	298.45	2.13013		748.474	2.57628	138.658	0.974504		748.474	2.57628	65.4547	0.437713		162.263	1.01894	705.767	23.4768		162.263	1.01894	328.297	10.1465
	261.025	0.948749	716.514	16.2804		261.025	0.948749	332.974	7.10264		261.025	0.948749	154.84	3.58557		261.025	0.948749	72.717	1.54424		749.273	2.53634	646.212	4.59214		749.273	2.53634	300.151	2.13013		749.273	2.53634	139.543	1.10791		749.273	2.53634	65.8589	0.505985		162.436	1.00509	709.551	23.4768		162.436	1.00509	330.188	11.7353
	261.303	0.934835	720.718	16.2804		261.303	0.934835	334.808	7.10264		261.303	0.934835	155.766	3.58557		261.303	0.934835	73.1158	1.54424		750.072	2.4964	649.881	4.59214		750.072	2.4964	301.853	2.13013		750.072	2.4964	140.428	1.10791		750.072	2.4964	66.2739	0.519491		162.61	0.991231	713.334	23.4768		162.61	0.991231	332.189	12.4155
	261.582	0.920921	724.923	16.2804		261.582	0.920921	336.712	7.36995		261.582	0.920921	156.692	3.58557		261.582	0.920921	73.5146	1.54424		750.871	2.45646	653.549	4.59214		750.871	2.45646	303.554	2.13013		750.871	2.45646	141.313	1.10791		750.871	2.45646	66.6889	0.519491		162.783	0.977377	717.118	23.4768		162.783	0.977377	334.19	12.4155
	261.86	0.907007	729.127	16.2804		261.86	0.907007	338.821	8.16755		261.86	0.907007	157.618	3.58557		261.86	0.907007	73.9135	1.54424		751.67	2.41652	657.811	5.33578		751.67	2.41652	305.558	2.50825		751.67	2.41652	142.198	1.10791		751.67	2.41652	67.1038	0.519491		162.956	0.963524	720.901	23.4768		162.956	0.963524	336.191	12.4155
	262.138	0.893093	733.332	16.2804		262.138	0.893093	340.93	8.16755		262.138	0.893093	158.544	3.58557		262.138	0.893093	74.3123	1.54424		752.468	2.37658	662.174	5.46218		752.468	2.37658	307.577	2.52842		752.468	2.37658	143.083	1.10791		752.468	2.37658	67.5188	0.519491		163.129	0.94967	724.949	25.1152		163.129	0.94967	338.192	12.4155
	262.416	0.879179	737.536	16.2804		262.416	0.879179	343.04	8.16755		262.416	0.879179	159.47	3.58557		262.416	0.879179	74.793	1.86162		753.267	2.33664	666.537	5.46218		753.267	2.33664	309.597	2.52842		753.267	2.33664	143.968	1.10791		753.267	2.33664	67.9338	0.519491		163.302	0.935816	729.578	28.7256		163.302	0.935816	340.193	12.4155
	262.695	0.865265	741.741	16.2804		262.695	0.865265	345.149	8.16755		262.695	0.865265	160.396	3.58557		262.695	0.865265	75.283	1.89714		754.066	2.2967	670.901	5.46218		754.066	2.2967	311.617	2.52842		754.066	2.2967	144.853	1.10791		754.066	2.2967	68.3487	0.519491		163.475	0.921962	734.208	28.7256		163.475	0.921962	342.194	12.4155
	262.973	0.851351	745.945	16.2804		262.973	0.851351	347.258	8.16755		262.973	0.851351	161.322	3.58557		262.973	0.851351	75.7729	1.89714		754.865	2.25676	675.264	5.46218		754.865	2.25676	313.637	2.52842		754.865	2.25676	145.738	1.10791		754.865	2.25676	68.7702	0.527657		163.649	0.908108	738.837	28.7256		163.649	0.908108	344.195	12.4155
	263.251	0.837437	750.937	19.3284		263.251	0.837437	349.368	8.16755		263.251	0.837437	162.248	3.58557		263.251	0.837437	76.2629	1.89714		755.664	2.21682	679.627	5.46218		755.664	2.21682	315.656	2.52842		755.664	2.21682	146.752	1.2695		755.664	2.21682	69.2284	0.573533		163.822	0.894254	743.467	28.7256		163.822	0.894254	346.195	12.4155
	263.53	0.823524	756.209	20.4126		263.53	0.823524	351.477	8.16755		263.53	0.823524	163.375	4.3619		263.53	0.823524	76.7529	1.89714		756.462	2.17688	683.99	5.46218		756.462	2.17688	317.676	2.52842		756.462	2.17688	147.806	1.31887		756.462	2.17688	69.7061	0.598064		163.995	0.8804	748.096	28.7256		163.995	0.8804	348.196	12.4155
	263.808	0.80961	761.48	20.4126		263.808	0.80961	353.586	8.16755		263.808	0.80961	164.517	4.42328		263.808	0.80961	77.2428	1.89714		757.261	2.13694	688.827	6.05553		757.261	2.13694	319.959	2.8584		757.261	2.13694	148.859	1.31887		757.261	2.13694	70.1925	0.608937		164.168	0.866547	752.726	28.7256		164.168	0.866547	350.197	12.4155
	264.086	0.795696	766.752	20.4126		264.086	0.795696	356.05	9.53729		264.086	0.795696	165.66	4.42328		264.086	0.795696	77.7328	1.89714		758.06	2.097	694.033	6.51647		758.06	2.097	322.367	3.01384		758.06	2.097	149.913	1.31887		758.06	2.097	70.6789	0.608937		164.341	0.852693	757.355	28.7256		164.341	0.852693	352.505	14.3182
	264.364	0.781782	772.024	20.4126		264.364	0.781782	358.595	9.85713		264.364	0.781782	166.802	4.42328		264.364	0.781782	78.2227	1.89714		758.859	2.05706	699.238	6.51647		758.859	2.05706	324.774	3.01384		758.859	2.05706	150.966	1.31887		758.859	2.05706	71.1814	0.629032		164.515	0.838839	761.985	28.7256		164.515	0.838839	354.965	15.2665
	264.643	0.767868	777.296	20.4126		264.643	0.767868	361.141	9.85713		264.643	0.767868	167.944	4.42328		264.643	0.767868	78.7127	1.89714		759.658	2.01712	704.443	6.51647		759.658	2.01712	327.182	3.01384		759.658	2.01712	152.02	1.31887		759.658	2.01712	71.7085	0.659851		164.688	0.824985	766.853	30.2064		164.688	0.824985	357.426	15.2665
	264.921	0.753954	782.567	20.4126		264.921	0.753954	363.687	9.85713		264.921	0.753954	169.087	4.42328		264.921	0.753954	79.2026	1.89714		760.456	1.97718	709.649	6.51647		760.456	1.97718	329.589	3.01384		760.456	1.97718	153.078	1.32513		760.456	1.97718	72.2356	0.659851		164.861	0.811131	772.541	35.2934		164.861	0.811131	359.886	15.2665
	265.199	0.74004	787.839	20.4126		265.199	0.74004	366.232	9.85713		265.199	0.74004	170.229	4.42328		265.199	0.74004	79.7724	2.20617		761.255	1.93724	714.854	6.51647		761.255	1.93724	331.996	3.01384		761.255	1.93724	154.337	1.57656		761.255	1.93724	72.7722	0.671787		165.034	0.797277	778.228	35.2934		165.034	0.797277	362.346	15.2665
	265.477	0.726126	793.111	20.4126		265.477	0.726126	368.778	9.85713		265.477	0.726126	171.371	4.42328		265.477	0.726126	80.3775	2.34322		762.054	1.8973	720.059	6.51647		762.054	1.8973	334.404	3.01384		762.054	1.8973	155.597	1.57656		762.054	1.8973	73.3464	0.718887		165.207	0.783423	783.916	35.2934		165.207	0.783423	364.807	15.2665
	265.756	0.712212	798.383	20.4126		265.756	0.712212	371.324	9.85713		265.756	0.712212	172.514	4.42328		265.756	0.712212	80.9827	2.34322		762.853	1.85736	725.543	6.86519		762.853	1.85736	337.007	3.25888		762.853	1.85736	156.856	1.57656		762.853	1.85736	73.9207	0.718887		165.38	0.76957	789.604	35.2934		165.38	0.76957	367.267	15.2665
	266.034	0.698298	803.769	20.8577		266.034	0.698298	373.869	9.85713		266.034	0.698298	173.702	4.60169		266.034	0.698298	81.5878	2.34322		763.652	1.81742	731.777	7.80388		763.652	1.81742	339.892	3.61118		763.652	1.81742	158.116	1.57656		763.652	1.81742	74.4955	0.719557		165.554	0.755716	795.292	35.2934		165.554	0.755716	369.727	15.2665
	266.312	0.684384	810.515	26.1223		266.312	0.684384	376.648	10.7597		266.312	0.684384	175.118	5.4828		266.312	0.684384	82.193	2.34322		764.45	1.77748	738.011	7.80388		764.45	1.77748	342.776	3.61118		764.45	1.77748	159.375	1.57656		764.45	1.77748	75.125	0.788117		165.727	0.741862	800.98	35.2934		165.727	0.741862	372.373	16.4145
	266.591	0.67047	817.262	26.1223		266.591	0.67047	379.823	12.2939		266.591	0.67047	176.534	5.4828		266.591	0.67047	82.7981	2.34322		765.249	1.73754	744.244	7.80388		765.249	1.73754	345.661	3.61118		765.249	1.73754	160.634	1.57656		765.249	1.73754	75.7546	0.788117		165.9	0.728008	806.668	35.2934		165.9	0.728008	375.413	18.8675
	266.869	0.656557	824.008	26.1223		266.869	0.656557	382.998	12.2939		266.869	0.656557	177.95	5.4828		266.869	0.656557	83.4033	2.34322		766.048	1.6976	750.478	7.80388		766.048	1.6976	348.546	3.61118		766.048	1.6976	161.965	1.66629		766.048	1.6976	76.3841	0.788117		166.073	0.714154	812.356	35.2934		166.073	0.714154	378.454	18.8675
	267.147	0.642643	830.754	26.1223		267.147	0.642643	386.173	12.2939		267.147	0.642643	179.366	5.4828		267.147	0.642643	84.0085	2.34322		766.847	1.65766	756.712	7.80388		766.847	1.65766	351.43	3.61118		766.847	1.65766	163.478	1.89411		766.847	1.65766	77.0838	0.875931		166.246	0.7003	818.229	36.4409		166.246	0.7003	381.495	18.8675
	267.425	0.628729	837.501	26.1223		267.425	0.628729	389.348	12.2939		267.425	0.628729	180.782	5.4828		267.425	0.628729	84.755	2.89051		767.646	1.61772	763.604	8.62795		767.646	1.61772	354.657	4.03938		767.646	1.61772	164.991	1.89411		767.646	1.61772	77.7992	0.895576		166.419	0.686446	825.249	43.5619		166.419	0.686446	384.536	18.8675
	267.704	0.614815	844.247	26.1223		267.704	0.614815	392.523	12.2939		267.704	0.614815	182.198	5.4828		267.704	0.614815	85.5058	2.90736		768.444	1.57778	771.1	9.38411		768.444	1.57778	358.134	4.35314		768.444	1.57778	166.504	1.89411		768.444	1.57778	78.5146	0.895576		166.593	0.672593	832.27	43.5619		166.593	0.672593	387.576	18.8675
	267.982	0.600901	850.993	26.1223		267.982	0.600901	395.698	12.2939		267.982	0.600901	183.614	5.4828		267.982	0.600901	86.2567	2.90736		769.243	1.53784	778.596	9.38411		769.243	1.53784	361.611	4.35314		769.243	1.53784	168.017	1.89411		769.243	1.53784	79.23	0.895576		166.766	0.658739	839.29	43.5619		166.766	0.658739	390.617	18.8675
	268.26	0.586987	857.74	26.1223		268.26	0.586987	398.873	12.2939		268.26	0.586987	185.335	6.6638		268.26	0.586987	87.0075	2.90736		770.042	1.4979	786.092	9.38411		770.042	1.4979	365.089	4.35314		770.042	1.4979	169.53	1.89411		770.042	1.4979	79.9453	0.895576		166.939	0.644885	846.311	43.5619		166.939	0.644885	393.658	18.8675
	268.539	0.573073	865.167	28.7576		268.539	0.573073	402.048	12.2939		268.539	0.573073	187.099	6.83065		268.539	0.573073	87.7584	2.90736		770.841	1.45796	793.588	9.38411		770.841	1.45796	368.566	4.35314		770.841	1.45796	171.331	2.25405		770.841	1.45796	80.7834	1.04917		167.112	0.631031	853.331	43.5619		167.112	0.631031	396.698	18.8675
	268.817	0.559159	874.048	34.3916		268.817	0.559159	406.129	15.801		268.817	0.559159	188.863	6.83065		268.817	0.559159	88.5092	2.90736		771.64	1.41802	801.084	9.38411		771.64	1.41802	372.043	4.35314		771.64	1.41802	173.159	2.28837		771.64	1.41802	81.6337	1.06446		167.285	0.617177	860.352	43.5619		167.285	0.617177	400.452	23.2937
	269.095	0.545245	882.93	34.3916		269.095	0.545245	410.278	16.0648		269.095	0.545245	190.627	6.83065		269.095	0.545245	89.2601	2.90736		772.438	1.37808	809.774	10.879		772.438	1.37808	376.065	5.03478		772.438	1.37808	174.987	2.28837		772.438	1.37808	82.484	1.06446		167.458	0.603323	867.909	46.8908		167.458	0.603323	404.228	23.4297
	269.373	0.531331	891.812	34.3916		269.373	0.531331	414.427	16.0648		269.373	0.531331	192.391	6.83065		269.373	0.531331	90.0454	3.041		773.237	1.33814	818.817	11.3203		773.237	1.33814	380.274	5.26931		773.237	1.33814	176.815	2.28837		773.237	1.33814	83.3343	1.06446		167.632	0.589469	876.616	54.0258		167.632	0.589469	408.004	23.4297
	269.652	0.517417	900.694	34.3916		269.652	0.517417	418.575	16.0648		269.652	0.517417	194.155	6.83065		269.652	0.517417	90.9357	3.44734		774.036	1.2982	827.859	11.3203		774.036	1.2982	384.483	5.26931		774.036	1.2982	178.643	2.28837		774.036	1.2982	84.1849	1.06486		167.805	0.575616	885.322	54.0258		167.805	0.575616	411.78	23.4297
	269.93	0.503504	909.576	34.3916		269.93	0.503504	422.724	16.0648		269.93	0.503504	195.919	6.83065		269.93	0.503504	91.826	3.44734		774.835	1.25826	836.902	11.3203		774.835	1.25826	388.692	5.26931		774.835	1.25826	180.682	2.55358		774.835	1.25826	85.2229	1.29951		167.978	0.561762	894.029	54.0258		167.978	0.561762	415.556	23.4297
	270.208	0.48959	918.458	34.3916		270.208	0.48959	426.873	16.0648		270.208	0.48959	197.943	7.83674		270.208	0.48959	92.7636	3.63054		775.634	1.21832	846.551	12.0798		775.634	1.21832	393.084	5.49731		775.634	1.21832	182.9	2.77648		775.634	1.21832	86.261	1.29951		168.151	0.547908	902.736	54.0258		168.151	0.547908	419.332	23.4297
	270.486	0.475676	927.34	34.3916		270.486	0.475676	431.022	16.0648		270.486	0.475676	200.152	8.55335		270.486	0.475676	93.7428	3.79144		776.432	1.17838	857.496	13.7013		776.432	1.17838	398.202	6.4078		776.432	1.17838	185.118	2.77648		776.432	1.17838	87.299	1.29951		168.324	0.534054	911.443	54.0258		168.324	0.534054	423.807	27.7661
	270.765	0.461762	936.222	34.3916		270.765	0.461762	435.171	16.0648		270.765	0.461762	202.361	8.55335		270.765	0.461762	94.722	3.79144		777.231	1.13844	868.441	13.7013		777.231	1.13844	403.321	6.4078		777.231	1.13844	187.336	2.77648		777.231	1.13844	88.3371	1.29951		168.497	0.5202	920.15	54.0258		168.497	0.5202	428.519	29.2371
	271.043	0.447848	946.776	40.8656		271.043	0.447848	439.985	18.6397		271.043	0.447848	204.57	8.55335		271.043	0.447848	95.7901	4.13603		778.03	1.0985	879.385	13.7013		778.03	1.0985	408.439	6.4078		778.03	1.0985	189.734	3.00235		778.03	1.0985	89.3972	1.32707		168.671	0.506346	929.934	60.7098		168.671	0.506346	433.231	29.2371
	271.321	0.433934	958.646	45.9646		271.321	0.433934	445.491	21.3224		271.321	0.433934	206.779	8.55335		271.321	0.433934	96.8782	4.21305		778.829	1.05856	890.33	13.7013		778.829	1.05856	413.558	6.4078		778.829	1.05856	192.438	3.38442		778.829	1.05856	90.6696	1.59291		168.844	0.492492	940.806	67.4615		168.844	0.492492	437.943	29.2371
	271.6	0.42002	970.517	45.9646		271.6	0.42002	450.998	21.3224		271.6	0.42002	209.098	8.97894		271.6	0.42002	97.98	4.26612		779.628	1.01862	903.324	16.2674		779.628	1.01862	419.417	7.33463		779.628	1.01862	195.141	3.38442		779.628	1.01862	91.942	1.59291		169.017	0.478639	951.678	67.4615		169.017	0.478639	442.655	29.2371
	271.878	0.406106	982.388	45.9646		271.878	0.406106	456.505	21.3224		271.878	0.406106	211.879	10.7693		271.878	0.406106	99.2021	4.73209		780.426	0.978679	916.636	16.6649		780.426	0.978679	425.663	7.81953		780.426	0.978679	197.845	3.38442		780.426	0.978679	93.2144	1.59291		169.19	0.464785	962.551	67.4615		169.19	0.464785	447.366	29.2371
	272.156	0.392192	994.259	45.9646		272.156	0.392192	462.011	21.3224		272.156	0.392192	214.661	10.7693		272.156	0.392192	100.424	4.73209		781.225	0.938739	929.948	16.6649		781.225	0.938739	431.909	7.81953		781.225	0.938739	200.67	3.5372		781.225	0.938739	94.5901	1.7222		169.363	0.450931	973.423	67.4615		169.363	0.450931	452.713	33.1739
	272.434	0.378278	1006.13	45.9646		272.434	0.378278	467.518	21.3224		272.434	0.378278	217.442	10.7693		272.434	0.378278	101.71	4.97918		782.024	0.898799	944.411	18.1054		782.024	0.898799	438.418	8.14782		782.024	0.898799	203.985	4.14932		782.024	0.898799	96.157	1.96161		169.537	0.437077	985.245	73.3597		169.537	0.437077	458.637	36.7616
	272.713	0.364364	1019.04	49.9865		272.713	0.364364	473.639	23.6998		272.713	0.364364	220.223	10.7693		272.713	0.364364	103.097	5.37029		782.823	0.858859	960.693	20.3838		782.823	0.858859	446.068	9.57772		782.823	0.858859	207.299	4.14932		782.823	0.858859	97.724	1.96161		169.71	0.423223	998.93	84.9113		169.71	0.423223	464.562	36.7616
	272.991	0.35045	1034.67	60.5225		272.991	0.35045	481.103	28.9033		272.991	0.35045	223.004	10.7693		272.991	0.35045	104.484	5.37029		783.622	0.818919	976.976	20.3838		783.622	0.818919	453.719	9.57772		783.622	0.818919	210.614	4.14932		783.622	0.818919	99.2909	1.96161		169.883	0.409369	1012.61	84.9113		169.883	0.409369	470.486	36.7616
	273.269	0.336537	1050.3	60.5225		273.269	0.336537	488.568	28.9033		273.269	0.336537	226.383	13.0835		273.269	0.336537	106.069	6.13725		784.42	0.778979	993.258	20.3838		784.42	0.778979	461.37	9.57772		784.42	0.778979	214.67	5.07777		784.42	0.778979	101.082	2.24266		170.056	0.395516	1026.3	84.9113		170.056	0.395516	476.411	36.7616
	273.548	0.322623	1065.93	60.5225		273.548	0.322623	496.032	28.9033		273.548	0.322623	229.912	13.6617		273.548	0.322623	107.751	6.51144		785.219	0.739039	1013	24.7166		785.219	0.739039	470.288	11.1649		785.219	0.739039	218.762	5.12302		785.219	0.739039	103.019	2.42431		170.229	0.381662	1039.98	84.9113		170.229	0.381662	483.654	44.9402
	273.826	0.308709	1081.56	60.5225		273.826	0.308709	503.497	28.9033		273.826	0.308709	233.44	13.6617		273.826	0.308709	109.432	6.51144		786.018	0.699099	1033.09	25.1514		786.018	0.699099	479.707	11.7916		786.018	0.699099	222.854	5.12302		786.018	0.699099	104.955	2.42431		170.402	0.367808	1054.33	89.0305		170.402	0.367808	491.171	46.6445
	274.104	0.294795	1097.98	63.5735		274.104	0.294795	510.961	28.9033		274.104	0.294795	236.968	13.6617		274.104	0.294795	111.114	6.51144		786.817	0.659159	1053.91	26.0648		786.817	0.659159	489.25	11.9458		786.817	0.659159	227.642	5.99398		786.817	0.659159	107.264	2.89031		170.576	0.353954	1071.73	107.983		170.576	0.353954	498.688	46.6445
	274.382	0.280881	1118.61	79.8861		274.382	0.280881	518.708	29.9953		274.382	0.280881	241.28	16.698		274.382	0.280881	112.892	6.88377		787.616	0.619219	1078.96	31.3585		787.616	0.619219	500.914	14.6031		787.616	0.619219	232.718	6.35434		787.616	0.619219	109.668	3.00892		170.749	0.3401	1089.14	107.983		170.749	0.3401	506.205	46.6445
	274.661	0.266967	1139.24	79.8861		274.661	0.266967	528.224	36.8477		274.661	0.266967	245.799	17.4975		274.661	0.266967	115.046	8.34234		788.414	0.579279	1104.01	31.3585		788.414	0.579279	512.579	14.6031		788.414	0.579279	238.118	6.75977		788.414	0.579279	112.071	3.00892		170.922	0.326246	1106.54	107.983		170.922	0.326246	514.003	48.3848
	274.939	0.253053	1159.87	79.8861		274.939	0.253053	537.773	36.974		274.939	0.253053	250.318	17.4975		274.939	0.253053	117.201	8.34234		789.213	0.539339	1131.53	34.4466		789.213	0.539339	525.375	16.0187		789.213	0.539339	244.45	7.92678		789.213	0.539339	115.063	3.74488		171.095	0.312392	1125.26	116.136		171.095	0.312392	523.647	59.839
	275.217	0.239139	1180.5	79.8861		275.217	0.239139	548.821	42.7783		275.217	0.239139	254.837	17.4975		275.217	0.239139	119.355	8.34234		790.012	0.499399	1162.98	39.3692		790.012	0.499399	539.919	18.2069		790.012	0.499399	250.782	7.92678		790.012	0.499399	118.062	3.75473		171.268	0.298539	1147.67	139.075		171.268	0.298539	533.291	59.839
	275.495	0.225225	1208.59	108.763		275.495	0.225225	559.869	42.7783		275.495	0.225225	260.392	21.51		275.495	0.225225	121.911	9.89589		790.811	0.459459	1196.97	42.553		790.811	0.459459	555.805	19.8874		790.811	0.459459	258.425	9.56897		790.811	0.459459	121.73	4.59146		171.441	0.284685	1170.08	139.075		171.441	0.284685	542.934	59.839
	275.774	0.211311	1236.9	109.615		275.774	0.211311	572.747	49.8648		275.774	0.211311	266.234	22.6218		275.774	0.211311	124.652	10.6157		791.61	0.41952	1236.74	49.7957		791.61	0.41952	574.083	22.8823		791.61	0.41952	266.38	9.95835		791.61	0.41952	125.498	4.71714		171.615	0.270831	1192.5	139.075		171.615	0.270831	554.306	70.5616
	276.052	0.197397	1265.21	109.615		276.052	0.197397	585.816	50.6074		276.052	0.197397	272.077	22.6218		276.052	0.197397	127.394	10.6157		792.408	0.37958	1278.98	52.8749		792.408	0.37958	593.968	24.8936		792.408	0.37958	276.359	12.4929		792.408	0.37958	130.018	5.65925		171.788	0.256977	1217.24	153.504		171.788	0.256977	566.858	77.8858
	276.33	0.183483	1293.52	109.615		276.33	0.183483	601.087	59.1274		276.33	0.183483	279.431	28.4777		276.33	0.183483	130.784	13.1283		793.207	0.33964	1329.68	63.4673		793.207	0.33964	617.174	29.0508		793.207	0.33964	286.702	12.9476		793.207	0.33964	135.002	6.23862		171.961	0.243123	1246.37	180.79		171.961	0.243123	579.41	77.8858
	276.609	0.16957	1328.27	134.572		276.609	0.16957	616.945	61.4061		276.609	0.16957	287.08	29.6145		276.609	0.16957	134.365	13.8628		794.006	0.2997	1390.33	75.9345		794.006	0.2997	645.486	35.4442		794.006	0.2997	299.592	16.1367		794.006	0.2997	141.096	7.62916		172.134	0.229269	1275.51	180.79		172.134	0.229269	592.185	79.2641
	276.887	0.155656	1366.97	149.832		276.887	0.155656	635.521	71.9292		276.887	0.155656	294.728	29.6145		276.887	0.155656	137.945	13.8628		794.805	0.25976	1458.44	85.257		794.805	0.25976	677.251	39.7656		794.805	0.25976	315.16	19.4895		794.805	0.25976	148.182	8.87083		172.307	0.215415	1308.82	206.672		172.307	0.215415	608.674	102.318
	277.165	0.141742	1409.74	165.614		277.165	0.141742	655.419	77.0463		277.165	0.141742	304.608	38.2586		277.165	0.141742	142.513	17.6905		795.604	0.21982	1543.84	106.919		795.604	0.21982	717.06	49.836		795.604	0.21982	333.51	22.9718		795.604	0.21982	157.001	11.0411		172.48	0.201562	1346.07	231.14		172.48	0.201562	625.164	102.318
	277.443	0.127828	1460.1	195.014		277.443	0.127828	678.82	90.6082		277.443	0.127828	314.76	39.3071		277.443	0.127828	147.237	18.2918		796.402	0.17988	1654.57	138.619		796.402	0.17988	767.701	63.3969		796.402	0.17988	357.543	30.0864		796.402	0.17988	168.034	13.8121		172.654	0.187708	1385.37	243.891		172.654	0.187708	644.557	120.331
	277.722	0.113914	1516.82	219.599		277.722	0.113914	705.009	101.409		277.722	0.113914	326.586	45.7923		277.722	0.113914	152.769	21.4184		797.201	0.13994	1804.69	187.925		797.201	0.13994	838.102	88.1327		797.201	0.13994	388.517	38.776		797.201	0.13994	183.254	19.0526		172.827	0.173854	1434.26	303.348		172.827	0.173854	666.484	136.055
	278	0.100196	1579.48	242.618		278	0.100119	733.543	110.483		278	0.100028	340.515	53.9344		278	0.100002	159.215	24.9591		798	0.100111	2019.9	269.425		798	0.100065	937.493	124.426		798	0.100021	435.343	58.621		798	0.100203	204.681	26.825		173	0.16	1483.15	303.348		173	0.16	688.471	136.433
	J. P. Coumans, E. W. Llewellin, F. B. Wadsworth, M. C. S. Humphreys, S. A. Mathias, B. M. Yelverton, J. E. Gardner, J. E., An experimentally validated numerical model for bubble growth in magma. Journal of Volcanology and Geothermal Research, 402, 107002 (2020).

## Sheet: Table S6
	Table S6. Bubble expansion rate parameters
		Sample	H2O wt.%	Ti (°C)	Tf (°C)	Pi (MPa)	Pf (MPa)	Dec. rate (MPa·s-1)		P expansion (MPa)	Bubble area (μm2)	Time (s)	ΔArea (μm2)	Δt (s)	ΔER (μm2·s-1)
	Subliq_Dec	Etna 15_1	1	1180	1080	50	0.1	0.083		12	284	786
										10	1596	818	1312	32	41
										6.3	7358	874	5762	56	102.893
										2.4	14941	900	7583	26	291.654
										1.2	28370	926	13429	26	516.5
										0.1	115714	988	87344	62	1408.77
		Etna 3	0.5	1180	1050	50	0.1	0.083		9.5	3280	845
										6.3	4617	865	1337	20	66.85
										0.45	15377	936	10760	71	151.549
										0.1	44605	987	29228	51	573.098
		Etna 15_3	1	1180	1050	50	0.1	0.083		21	3914	699
										12.8	4922	778	1008	79	12.7595
										7.2	10498	856	5576	78	71.4872
										3	24543	900	14045	44	319.205
										0.5	48075	935	23532	35	672.343
										0.11	84506	963	36431	28	1301.11
		Etna 4_1	2	1180	1080	75	0.1	0.083		23	2309	668
										16.6	10497	731	8188	63	129.968
										10	52679	814	42182	83	508.217
										7	137518	855	84839	41	2069.24
	Superliq_Dec	Rhyo	0.2	1180	1180	20	0.1	0.03		11	2831	450
										4	5621	829	2790	379	7.36148
										0.35	12589	945	6968	116	60.069
										0.1	29937	988	17348	43	403.442
		Etna 12_1	1	1180	1180	30	0.1	0.05		30	32685.1	189.24
										29	55571.6	428.64	22886.5	239.4	95.5994
										27	72583.4	550.84	17011.7	122.2	139.212
										10.4	253032	743.92	180448	193.08	934.577
										6.4	384405	823.76	131374	79.84	1645.46
										16.5	99762	638
										10	166190	757.72	66428.2	119.72	554.863
										7.3	212372	799.12	46181.4	41.4	1115.49
										5	321699	847.4	109327	48.28	2264.45
										2.8	526043	899	204344	51.6	3960.15
										1.6	1.05975e+06	920	533706	21	25414.6
										30	4926.52	320
										22.6	13684.8	500	8758.26	180	48.657
										16	26822.2	600	13137.4	100	131.374
										15	30790.7	620	3968.59	20	198.429
										13	49087.4	680	18296.6	60	304.944
										10.4	78426.7	740	29339.3	60	488.989
										8.4	111036	780	32609.7	40	815.243
										6.4	157633	820	46596.1	40	1164.9
										5.4	187038	840	29405.3	20	1470.27
										4.4	230041	860	43003.3	20	2150.16
										3.4	342119	880	112078	20	5603.92
										22.6	13684.8	510
										14.85	60349.9	665	46665.1	155	301.065
										7.7	177355	808	117005	143	818.216
										6.1	218956	840	41601.7	32	1300.05
										2.75	492652	907	273696	67	4085.01
										1.7	811370	928	318718	21	15177.1
										7	13684.8	819
										4.2	39549	875	25864.2	56	461.861
										1.7	277117	925	237568	50	4751.35
										0.7	543149	945	266032	20	13301.6
									*	0.2	641464	943
									*	0.15	1250564	952	609100	9	67677.8
									*	0.1	2361518	965	1110954	13	85458
									*	0.1	3396983	972	1035465	7	147924
									*	0.1	7851951	987	4454968	15	296998
		Etna 12_2	1	1180	1180	50	0.1	0.083		50	107289	207.32
										35.9332	158196	376.8	50907.4	169.48	300.374
										24.3397	277117	516.48	118921	139.68	851.38
										15.4056	460356	624.12	183239	107.64	1702.33
										43.5	26822.2	420
										33.54	44338.7	540	17516.5	120	145.971
										26.485	78824.3	625	34485.6	85	405.713
										21.92	123163	680	44338.7	55	806.158
										15.529	197608	757	74445.2	77	966.821
										7.3	44338.7	853
										6.138	66052	867	21713.3	14	1550.95
										2.818	197608	907	131556	40	3288.91
										1.158	315297	927	117689	20	5884.45
										0.328	509211	937	193913	10	19391.3
										24	5026.55	639
										15.866	35033	737	30006.5	98	306.189
										11.965	54739.1	784	19706.1	47	419.278
										10.803	72583.4	798	17844.2	14	1274.59
										9.807	92509.1	810	19925.7	12	1660.48
										8.23	135918	829	43408.8	19	2284.67
										7.483	146574	838	10656.3	9	1184.03
									*	2	164744	907
									*	0.6	895332	929	730588	22	33208.5
									*	0.35	1680631	941	785299	12	65441.6
									*	0.28	6245589	950	4564958	9	507218
		Etna 13_2	1	1180	1180	50	0.1	0.083		39.5	54739.1	460.36
										23.3416	149027	655.04	94288.1	194.68	484.324
										12.5051	270993	785.6	121966	130.56	934.173
										11.0808	302297	802.76	31303.9	17.16	1824.24
										50	44338.7	326
										41.7	66234.3	426	21895.6	100	218.956
										34.147	107289	517	41054.3	91	451.147
										21.697	218956	667	111668	150	744.452
										17.713	277117	715	58160.3	48	1211.67
										45.5	39549	382
										34.129	72392.5	519	32843.5	137	239.733
										29.066	92509.1	580	20116.6	61	329.781
										23.671	131511	645	39001.6	65	600.025
										18.276	197608	710	66097.5	65	1016.88
										19.5	60349.9	714
										13.192	123163	790	62813.1	76	826.489
										8.71	218956	844	95793.4	54	1773.95
										6.386	289570	872	70613.5	28	2521.91
										0.2	19706.1	967
										0.15	44488.1	972	24782	5	4956.4
										0.1	78426.7	976	33938.6	4	8484.66
										0.1	139867	980	61440.1	4	15360
										0.1	370036	988	230170	8	28771.2
									*	5	224552	874
									*	1.3	1121496	922	896944	48	18686.3
									*	0.4	3487544	943	2366048	21	112669
									*	0.2	6255042	958	2767498	15	184500
	* Expansion rate measured for bubble coalesced in the Superliq_Dec experiments.

## Sheet: Table S7
	Table S7. Bubble coalescence parameters for Superliq_Dec experiments
	Sample	Ti (°C)	Tf (°C)	Pi (MPa)	Pf (MPa)	Dec. rate (MPa·s-1)		Bubble pair	Pc (MPa)	Bubble volume (μm3)	Diameter before contact (μm)	Dimension after coalescence HxW (μm)	Diameter after recovery (μm)	Equivalent radius (μm)	Time of contact (s)	Time of interconession (s)	Time of coalescence (s)	Time of recovery (s)	Recovery Time (s)	Estimated Recovery Time (s)
	Etna 12_1	1180	1180	30	0.1	0.05		1a	16.5	3.30282e+06	184.8	238x191	231	116.417	597.65	602	603	604	1	0.173461
								1b		3.30282e+06	184.8
								2a	9.6	2.78634e+07	376.2	528x620	567.6	271.752	736	742	745.24	746.6	1.36	0.404911
								2b		5.61575e+07	475.2
								3a	9.4	2.23995e+07	349.8	627x396	488.4	220.36	740	742	745.28	746.8	1.52	0.328337
								3b		2.23995e+07	349.8
								4a	3.6	1.24967e+08	620.4	1360x845	1036.2	426.682	855.28	869	871.72	873.52	1.8	0.635757
								4b		2.00257e+08	726
								5a	2.1	8.25583e+06	250.8	370x475	396	181.168	884	892.8	894.8	897.5	2.7	0.26994
								5b		1.66393e+07	316.8
								6a	1.3	4.73083e+07	448.8	1142x614	732.6	304.932	900.2	910	912.64	916	3.36	0.454349
								6b		7.13993e+07	514.8
	Etna 13_2	1180	1180	50	0.1	0.083		1a	28.7	1.19623e+07	283.8	290x515	363	183.035	650.76	659	661.2	661.88	0.68	0.272722
								1b		1.37103e+07	297
								2a	23.5	8.25583e+06	250.8	568x673	356.4	176.195	717.76	726.64	728.04	729	0.96	0.26253
								2b		1.46448e+07	303.6
								3a	16.6	1.7701e+07	323.4	416x739	541.2	254.861	801.24	811	812.76	813.78	1.02	0.379743
								3b		5.16065e+07	462
								4a	14.4	2.40973e+08	772.2	1096x1320	1234.2	579.34	838	844	847.04	848.3	1.26	0.863217
								4b		5.73111e+08	1030.75
								5a	6	3.86876e+08	904.2	1624x1320			840.56	849.72	851.04
								5b		4.4926e+08	950.4
								6a	3.5	2.35088e+06	165	2145x3505			867.88	873.76	883.6
								6b		3.02925e+06	179.55
	Etna 12_2	1180	1180	50	0.1	0.083		1a	8.4	2.11554e+07	343.2	733x436	528	234.015	820.24	830	831	832.4	1.4	0.348683
								1b		3.24985e+07	396
								2a	7.5	2.93558e+07	382.8	488x812	640.2	288.713	826.5	832	835.52	837	1.48	0.430182
								2b		7.13993e+07	514.8
								3a	7.2	4.48224e+06	204.6	528x264	330	155.128	829.8	835	837	838.8	1.8	0.231141
								3b		1.1147e+07	277.2
								4a	5.4	18807030	330	594x396	501.6	240.513	844.84	854	856	857.7	1.7	0.358364
								4b		3.94412e+07	422.4
	Note: PC pressure during coalescence
	Time of contact is the time when two separate bubbles enter in contact; time of interconnection is the time when the two bubbles are interconnected and their films start to thin;
	time of coalescence is the time when there is an open connection between the bubbles as result of the rupture of the thinned films; time of recovery is the time when the coalesced bubbles recover to a spherical shape.
	Recovery time is the time required by coalesced bubbles to recover a spherical shape, calculated as the difference between the time of recovery and the time of coalescence.
	Estimated recovery time has been calculated using the theoretical estimation τ = (Rμ)/σ (e.g., Castro et al., 2012; Herd and Pinkerton, 1997; Klug and Cashman, 1996; Lindoo, 2016; Rust et al., 2003; Toramaru, 1988), assuming σ = 0.1 N·m-1 (Castro et al., 2012; Rust et al., 2003), μ = 148 Pa·s (Table S3) and R as the equivalent radius (i.e., the radius of an undeformed sphere of equal volume) repo…
	J. M. Castro, A. Burgisser, C. I. Schipper, S. Mancini, Mechanisms of bubble coalescence in silicic magmas. Bull. Volcanol. 74, 2339–2352 (2012)
	R. A. Herd, H. Pinkerton, Bubble coalescence in basaltic lava: Its impact on the evolution of bubble populations. J. Volcanol. Geotherm. Res. 75, 137–157 (1997)
	C. Klug, K. V. Cashman, Permeability development in vesiculating magmas: implications for fragmentation. Bull. Volcanol. 58, 87–100 (1996)
	A. Lindoo, J. F. Larsen, K. V. Cashman, A. L. Dunn, O. K. Neill, An experimental study of permeability development as a function of crystal-free melt viscosity. Earth Planet. Sci. Lett. 435, 45–54 (2016)
	A. C. Rust, M. Manga, K. V. Cashman, Determining flow type, shear rate and shear stress in magmas from bubble shapes and orientations. J. Volcanol. Geotherm. Res. 122, 111–132 (2003)
	A. Toramaru, Formation of propagation pattern in two-phase flow systems with application to volcanic eruptions. Geophys. J. Int. 95, 613–623 (1988)

## Sheet: Table S8
	Table S8. Ascent velocity and time to surface for basaltic lava fountaining activities on Kilauea
	Depth (m)	Pressure (MPa)	Velocity (m·s-1)	Time to surface (s)	Gas volume fraction
	2000	55	12.942	146.49	2e-06
	1998	54.946	12.942	146.33	2.00397e-06
	1996	54.891	12.942	146.18	2.00795e-06
	1994	54.837	12.942	146.03	2.01194e-06
	1992	54.783	12.942	145.87	2.01594e-06
	1990	54.729	12.942	145.72	2.01997e-06
	1988	54.674	12.942	145.56	2.02401e-06
	1986	54.62	12.942	145.41	2.02806e-06
	1984	54.566	12.943	145.25	2.03213e-06
	1982	54.512	12.943	145.1	2.03622e-06
	1980	54.457	12.943	144.94	2.04033e-06
	1978	54.403	12.943	144.79	2.04445e-06
	1976	54.349	12.943	144.63	2.04859e-06
	1974	54.295	12.943	144.48	2.05274e-06
	1972	54.24	12.943	144.33	2.05691e-06
	1970	54.186	12.943	144.17	2.0611e-06
	1968	54.132	12.944	144.02	2.06531e-06
	1966	54.078	12.944	143.86	2.06953e-06
	1964	54.023	12.944	143.71	2.07377e-06
	1962	53.969	12.944	143.55	2.07803e-06
	1960	53.915	12.944	143.4	2.08231e-06
	1958	53.861	12.944	143.24	2.0866e-06
	1956	53.806	12.944	143.09	2.09091e-06
	1954	53.752	12.944	142.93	2.09524e-06
	1952	53.698	12.944	142.78	2.09959e-06
	1950	53.643	12.945	142.63	2.10395e-06
	1948	53.589	12.945	142.47	2.10834e-06
	1946	53.535	12.945	142.32	2.11274e-06
	1944	53.481	12.945	142.16	2.11716e-06
	1942	53.426	12.945	142.01	2.1216e-06
	1940	53.372	12.945	141.85	2.12606e-06
	1938	53.318	12.945	141.7	2.13053e-06
	1936	53.264	12.945	141.54	2.13503e-06
	1934	53.209	12.945	141.39	2.13954e-06
	1932	53.155	12.946	141.24	2.14408e-06
	1930	53.101	12.946	141.08	2.14863e-06
	1928	53.047	12.946	140.93	2.1532e-06
	1926	52.992	12.946	140.77	2.15779e-06
	1924	52.938	12.946	140.62	2.16241e-06
	1922	52.884	12.946	140.46	2.16704e-06
	1920	52.83	12.946	140.31	2.17169e-06
	1918	52.775	12.946	140.15	2.17636e-06
	1916	52.721	12.946	140	2.18105e-06
	1914	52.667	12.947	139.84	2.18576e-06
	1912	52.613	12.947	139.69	2.19049e-06
	1910	52.558	12.947	139.54	2.19525e-06
	1908	52.504	12.947	139.38	2.20002e-06
	1906	52.45	12.947	139.23	2.20482e-06
	1904	52.396	12.947	139.07	2.20963e-06
	1902	52.341	12.947	138.92	2.21447e-06
	1900	52.287	12.947	138.76	2.21932e-06
	1898	52.233	12.947	138.61	2.2242e-06
	1896	52.179	12.948	138.45	2.2291e-06
	1894	52.125	12.948	138.3	2.23403e-06
	1892	52.07	12.948	138.15	2.23897e-06
	1890	52.016	12.948	137.99	2.24394e-06
	1888	51.962	12.948	137.84	2.24892e-06
	1886	51.908	12.948	137.68	2.25394e-06
	1884	51.853	12.948	137.53	2.25897e-06
	1882	51.799	12.948	137.37	2.26402e-06
	1880	51.745	12.949	137.22	2.2691e-06
	1878	51.691	12.949	137.06	2.2742e-06
	1876	51.636	12.949	136.91	2.27933e-06
	1874	51.582	12.949	136.76	2.28447e-06
	1872	51.528	12.949	136.6	2.28964e-06
	1870	51.474	12.949	136.45	2.29484e-06
	1868	51.419	12.949	136.29	2.30005e-06
	1866	51.365	12.949	136.14	2.3053e-06
	1864	51.311	12.949	135.98	2.31056e-06
	1862	51.257	12.95	135.83	2.31585e-06
	1860	51.202	12.95	135.67	2.32116e-06
	1858	51.148	12.95	135.52	2.3265e-06
	1856	51.094	12.95	135.37	2.33186e-06
	1854	51.04	12.95	135.21	2.33725e-06
	1852	50.985	12.95	135.06	2.34266e-06
	1850	50.931	12.95	134.9	2.3481e-06
	1848	50.877	12.95	134.75	2.35357e-06
	1846	50.823	12.95	134.59	2.35905e-06
	1844	50.769	12.951	134.44	2.36457e-06
	1842	50.714	12.951	134.28	2.37011e-06
	1840	50.66	12.951	134.13	2.37567e-06
	1838	50.606	12.951	133.98	2.38127e-06
	1836	50.552	12.951	133.82	2.38688e-06
	1834	50.497	12.951	133.67	2.39253e-06
	1832	50.443	12.951	133.51	2.3982e-06
	1830	50.389	12.951	133.36	2.4039e-06
	1828	50.335	12.951	133.2	2.40963e-06
	1826	50.28	12.952	133.05	2.41538e-06
	1824	50.226	12.952	132.89	2.42116e-06
	1822	50.172	12.952	132.74	2.42697e-06
	1820	50.118	12.952	132.59	2.4328e-06
	1818	50.064	12.952	132.43	2.43867e-06
	1816	50.009	12.952	132.28	2.44456e-06
	1814	49.955	12.952	132.12	2.45048e-06
	1812	49.901	12.952	131.97	2.45643e-06
	1810	49.847	12.952	131.81	2.46241e-06
	1808	49.792	12.953	131.66	2.46842e-06
	1806	49.738	12.953	131.5	2.47446e-06
	1804	49.684	12.953	131.35	2.48052e-06
	1802	49.63	12.953	131.2	2.48662e-06
	1800	49.576	12.953	131.04	2.49275e-06
	1798	49.521	12.953	130.89	2.49891e-06
	1796	49.467	12.953	130.73	2.50509e-06
	1794	49.413	12.953	130.58	2.51131e-06
	1792	49.359	12.954	130.42	2.51756e-06
	1790	49.304	12.954	130.27	2.52384e-06
	1788	49.25	12.954	130.12	2.53015e-06
	1786	49.196	12.954	129.96	2.5365e-06
	1784	49.142	12.954	129.81	2.54287e-06
	1782	49.088	12.954	129.65	2.54928e-06
	1780	49.033	12.954	129.5	2.55572e-06
	1778	48.979	12.954	129.34	2.56219e-06
	1776	48.925	12.954	129.19	2.56869e-06
	1774	48.871	12.955	129.03	2.57523e-06
	1772	48.817	12.955	128.88	2.5818e-06
	1770	48.762	12.955	128.73	2.58841e-06
	1768	48.708	12.955	128.57	2.59505e-06
	1766	48.654	12.955	128.42	2.60172e-06
	1764	48.6	12.955	128.26	2.60843e-06
	1762	48.545	12.955	128.11	2.61517e-06
	1760	48.491	12.955	127.95	2.62194e-06
	1758	48.437	12.955	127.8	2.62876e-06
	1756	48.383	12.956	127.65	2.6356e-06
	1754	48.329	12.956	127.49	2.64249e-06
	1752	48.274	12.956	127.34	2.64941e-06
	1750	48.22	12.956	127.18	2.65636e-06
	1748	48.166	12.956	127.03	2.66335e-06
	1746	48.112	12.956	126.87	2.67038e-06
	1744	48.058	12.956	126.72	2.67745e-06
	1742	48.003	12.956	126.56	2.68455e-06
	1740	47.949	12.956	126.41	2.69169e-06
	1738	47.895	12.957	126.26	2.69887e-06
	1736	47.841	12.957	126.1	2.70608e-06
	1734	47.786	12.957	125.95	2.71334e-06
	1732	47.732	12.957	125.79	2.72063e-06
	1730	47.678	12.957	125.64	2.72797e-06
	1728	47.624	12.957	125.48	2.73534e-06
	1726	47.57	12.957	125.33	2.74275e-06
	1724	47.515	12.957	125.18	2.75021e-06
	1722	47.461	12.957	125.02	2.7577e-06
	1720	47.407	12.958	124.87	2.76523e-06
	1718	47.353	12.958	124.71	2.77281e-06
	1716	47.299	12.958	124.56	2.78043e-06
	1714	47.244	12.958	124.4	2.78808e-06
	1712	47.19	12.958	124.25	2.79579e-06
	1710	47.136	12.958	124.09	2.80353e-06
	1708	47.082	12.958	123.94	2.81132e-06
	1706	47.028	12.958	123.79	2.81914e-06
	1704	46.973	12.958	123.63	2.82702e-06
	1702	46.919	12.959	123.48	2.83494e-06
	1700	46.865	12.959	123.32	2.8429e-06
	1698	46.811	12.959	123.17	2.8509e-06
	1696	46.757	12.959	123.01	2.85895e-06
	1694	46.702	12.959	122.86	2.86705e-06
	1692	46.648	12.959	122.71	2.87519e-06
	1690	46.594	12.959	122.55	2.88338e-06
	1688	46.54	12.959	122.4	2.89162e-06
	1686	46.486	12.959	122.24	2.8999e-06
	1684	46.431	12.96	122.09	2.90823e-06
	1682	46.377	12.96	121.93	2.91661e-06
	1680	46.323	12.96	121.78	2.92503e-06
	1678	46.269	12.96	121.63	2.93351e-06
	1676	46.215	12.96	121.47	2.94203e-06
	1674	46.16	12.96	121.32	2.9506e-06
	1672	46.106	12.96	121.16	2.95923e-06
	1670	46.052	12.96	121.01	2.9679e-06
	1668	45.998	12.96	120.85	2.97662e-06
	1666	45.944	12.961	120.7	2.9854e-06
	1664	45.889	12.961	120.55	2.99423e-06
	1662	45.835	12.961	120.39	3.0031e-06
	1660	45.781	12.961	120.24	3.01204e-06
	1658	45.727	12.961	120.08	3.02102e-06
	1656	45.673	12.961	119.93	3.03006e-06
	1654	45.619	12.961	119.77	3.03915e-06
	1652	45.564	12.961	119.62	3.0483e-06
	1650	45.51	12.962	119.47	3.0575e-06
	1648	45.456	12.962	119.31	3.06676e-06
	1646	45.402	12.962	119.16	3.07607e-06
	1644	45.348	12.962	119	3.08544e-06
	1642	45.293	12.962	118.85	3.09487e-06
	1640	45.239	12.962	118.69	3.10435e-06
	1638	45.185	12.962	118.54	3.11389e-06
	1636	45.131	12.962	118.39	3.12349e-06
	1634	45.077	12.962	118.23	3.13315e-06
	1632	45.022	12.963	118.08	3.14287e-06
	1630	44.968	12.963	117.92	3.15265e-06
	1628	44.914	12.963	117.77	3.16249e-06
	1626	44.86	12.963	117.61	3.1724e-06
	1624	44.806	12.963	117.46	3.18236e-06
	1622	44.752	12.963	117.31	3.19239e-06
	1620	44.697	12.963	117.15	3.20248e-06
	1618	44.643	12.963	117	3.21263e-06
	1616	44.589	12.963	116.84	3.22285e-06
	1614	44.535	12.964	116.69	3.23313e-06
	1612	44.481	12.964	116.53	3.24348e-06
	1610	44.426	12.964	116.38	3.25389e-06
	1608	44.372	12.964	116.23	3.26437e-06
	1606	44.318	12.964	116.07	3.27492e-06
	1604	44.264	12.964	115.92	3.28554e-06
	1602	44.21	12.964	115.76	3.29622e-06
	1600	44.156	12.964	115.61	3.30697e-06
	1598	44.101	12.964	115.45	3.3178e-06
	1596	44.047	12.965	115.3	3.32869e-06
	1594	43.993	12.965	115.15	3.33966e-06
	1592	43.939	12.965	114.99	3.3507e-06
	1590	43.885	12.965	114.84	3.36181e-06
	1588	43.83	12.965	114.68	3.37299e-06
	1586	43.776	12.965	114.53	3.38425e-06
	1584	43.722	12.965	114.37	3.39559e-06
	1582	43.668	12.965	114.22	3.407e-06
	1580	43.614	12.965	114.07	3.41848e-06
	1578	43.56	12.966	113.91	3.43005e-06
	1576	43.505	12.966	113.76	3.44169e-06
	1574	43.451	12.966	113.6	3.45341e-06
	1572	43.397	12.966	113.45	3.46521e-06
	1570	43.343	12.966	113.29	3.47709e-06
	1568	43.289	12.966	113.14	3.48905e-06
	1566	43.235	12.966	112.99	3.5011e-06
	1564	43.18	12.966	112.83	3.51322e-06
	1562	43.126	12.966	112.68	3.52544e-06
	1560	43.072	12.967	112.52	3.53773e-06
	1558	43.018	12.967	112.37	3.55011e-06
	1556	42.964	12.967	112.21	3.56258e-06
	1554	42.91	12.967	112.06	3.57514e-06
	1552	42.855	12.967	111.91	3.58778e-06
	1550	42.801	12.967	111.75	3.60051e-06
	1548	42.747	12.967	111.6	3.61333e-06
	1546	42.693	12.967	111.44	3.62625e-06
	1544	42.639	12.967	111.29	3.63926e-06
	1542	42.585	12.968	111.13	3.65235e-06
	1540	42.53	12.968	110.98	3.66555e-06
	1538	42.476	12.968	110.83	3.67884e-06
	1536	42.422	12.968	110.67	3.69222e-06
	1534	42.368	12.968	110.52	3.7057e-06
	1532	42.314	12.968	110.36	3.71928e-06
	1530	42.26	12.968	110.21	3.73296e-06
	1528	42.205	12.968	110.06	3.74674e-06
	1526	42.151	12.968	109.9	3.76062e-06
	1524	42.097	12.969	109.75	3.77461e-06
	1522	42.043	12.969	109.59	3.78869e-06
	1520	41.989	12.969	109.44	3.80289e-06
	1518	41.935	12.969	109.28	3.81718e-06
	1516	41.88	12.969	109.13	3.83159e-06
	1514	41.826	12.969	108.98	3.8461e-06
	1512	41.772	12.969	108.82	3.86073e-06
	1510	41.718	12.969	108.67	3.87546e-06
	1508	41.664	12.969	108.51	3.89031e-06
	1506	41.61	12.97	108.36	3.90527e-06
	1504	41.555	12.97	108.2	3.92034e-06
	1502	41.501	12.97	108.05	3.93554e-06
	1500	41.447	12.97	107.9	3.95084e-06
	1498	41.393	12.97	107.74	3.96627e-06
	1496	41.339	12.97	107.59	3.98182e-06
	1494	41.285	12.97	107.43	3.99749e-06
	1492	41.23	12.97	107.28	4.01328e-06
	1490	41.176	12.97	107.13	4.0292e-06
	1488	41.122	12.971	106.97	4.04524e-06
	1486	41.068	12.971	106.82	4.06141e-06
	1484	41.014	12.971	106.66	4.07771e-06
	1482	40.96	12.971	106.51	4.09414e-06
	1480	40.906	12.971	106.35	4.1107e-06
	1478	40.851	12.971	106.2	4.1274e-06
	1476	40.797	12.971	106.05	4.14423e-06
	1474	40.743	12.971	105.89	4.1612e-06
	1472	40.689	12.971	105.74	4.1783e-06
	1470	40.635	12.972	105.58	4.19555e-06
	1468	40.581	12.972	105.43	4.21294e-06
	1466	40.526	12.972	105.27	4.23047e-06
	1464	40.472	12.972	105.12	4.24815e-06
	1462	40.418	12.972	104.97	4.26597e-06
	1460	40.364	12.972	104.81	4.28395e-06
	1458	40.31	12.972	104.66	4.30207e-06
	1456	40.256	12.972	104.5	4.32035e-06
	1454	40.202	12.972	104.35	4.33878e-06
	1452	40.147	12.973	104.2	4.35737e-06
	1450	40.093	12.973	104.04	4.37612e-06
	1448	40.039	12.973	103.89	4.39503e-06
	1446	39.985	12.973	103.73	4.41411e-06
	1444	39.931	12.973	103.58	4.43334e-06
	1442	39.877	12.973	103.42	4.45275e-06
	1440	39.823	12.973	103.27	4.47232e-06
	1438	39.768	12.973	103.12	4.49207e-06
	1436	39.714	12.973	102.96	4.51199e-06
	1434	39.66	12.974	102.81	4.53209e-06
	1432	39.606	12.974	102.65	4.55236e-06
	1430	39.552	12.974	102.5	4.57282e-06
	1428	39.498	12.974	102.35	4.59346e-06
	1426	39.444	12.974	102.19	4.61429e-06
	1424	39.389	12.974	102.04	4.6353e-06
	1422	39.335	12.974	101.88	4.6565e-06
	1420	39.281	12.974	101.73	4.6779e-06
	1418	39.227	12.974	101.58	4.6995e-06
	1416	39.173	12.975	101.42	4.72129e-06
	1414	39.119	12.975	101.27	4.74328e-06
	1412	39.065	12.975	101.11	4.76548e-06
	1410	39.01	12.975	100.96	4.78789e-06
	1408	38.956	12.975	100.8	4.81051e-06
	1406	38.902	12.975	100.65	4.83334e-06
	1404	38.848	12.975	100.5	4.85638e-06
	1402	38.794	12.975	100.34	4.87965e-06
	1400	38.74	12.976	100.19	4.90314e-06
	1398	38.686	12.976	100.03	4.92685e-06
	1396	38.632	12.976	99.879	4.95079e-06
	1394	38.577	12.976	99.725	4.97496e-06
	1392	38.523	12.976	99.571	4.99937e-06
	1390	38.469	12.976	99.417	5.02402e-06
	1388	38.415	12.976	99.263	5.04891e-06
	1386	38.361	12.976	99.109	5.07405e-06
	1384	38.307	12.976	98.955	5.09944e-06
	1382	38.253	12.977	98.801	5.12508e-06
	1380	38.198	12.977	98.646	5.15097e-06
	1378	38.144	12.977	98.492	5.17713e-06
	1376	38.09	12.977	98.338	5.20355e-06
	1374	38.036	12.977	98.184	5.23025e-06
	1372	37.982	12.977	98.03	5.25721e-06
	1370	37.928	12.977	97.876	5.28445e-06
	1368	37.874	12.977	97.722	5.31198e-06
	1366	37.82	12.977	97.568	5.33979e-06
	1364	37.765	12.978	97.414	5.36789e-06
	1362	37.711	12.978	97.259	5.39629e-06
	1360	37.657	12.978	97.105	5.42498e-06
	1358	37.603	12.978	96.951	5.45398e-06
	1356	37.549	12.978	96.797	5.48329e-06
	1354	37.495	12.978	96.643	5.51291e-06
	1352	37.441	12.978	96.489	5.54286e-06
	1350	37.387	12.978	96.335	5.57312e-06
	1348	37.332	12.978	96.181	5.60372e-06
	1346	37.278	12.979	96.027	5.63465e-06
	1344	37.224	12.979	95.872	5.66593e-06
	1342	37.17	12.979	95.718	5.69755e-06
	1340	37.116	12.979	95.564	5.72952e-06
	1338	37.062	12.979	95.41	5.76185e-06
	1336	37.008	12.979	95.256	5.79454e-06
	1334	36.954	12.979	95.102	5.8276e-06
	1332	36.899	12.979	94.948	5.86104e-06
	1330	36.845	12.979	94.794	5.89486e-06
	1328	36.791	12.98	94.64	5.92907e-06
	1326	36.737	12.98	94.486	5.96368e-06
	1324	36.683	12.98	94.332	5.99869e-06
	1322	36.629	12.98	94.177	6.03411e-06
	1320	36.575	12.98	94.023	6.06995e-06
	1318	36.521	12.98	93.869	6.10622e-06
	1316	36.466	12.98	93.715	6.14291e-06
	1314	36.412	12.98	93.561	6.18005e-06
	1312	36.358	12.98	93.407	6.21763e-06
	1310	36.304	12.981	93.253	6.25567e-06
	1308	36.25	12.981	93.099	6.29417e-06
	1306	36.196	12.981	92.945	6.33315e-06
	1304	36.142	12.981	92.791	6.37261e-06
	1302	36.088	12.981	92.637	6.41255e-06
	1300	36.034	12.981	92.483	6.453e-06
	1298	35.979	12.981	92.329	6.49396e-06
	1296	35.925	12.981	92.174	6.53544e-06
	1294	35.871	12.981	92.02	6.57744e-06
	1292	35.817	12.982	91.866	6.61998e-06
	1290	35.763	12.982	91.712	6.66307e-06
	1288	35.709	12.982	91.558	6.70673e-06
	1286	35.655	12.982	91.404	6.75095e-06
	1284	35.601	12.982	91.25	6.79575e-06
	1282	35.547	12.982	91.096	6.84115e-06
	1280	35.492	12.982	90.942	6.88715e-06
	1278	35.438	12.982	90.788	6.93377e-06
	1276	35.384	12.982	90.634	6.98102e-06
	1274	35.33	12.983	90.48	7.02891e-06
	1272	35.276	12.983	90.326	7.07746e-06
	1270	35.222	12.983	90.172	7.12668e-06
	1268	35.168	12.983	90.018	7.17657e-06
	1266	35.114	12.983	89.864	7.22717e-06
	1264	35.06	12.983	89.71	7.27848e-06
	1262	35.005	12.983	89.555	7.33051e-06
	1260	34.951	12.983	89.401	7.38329e-06
	1258	34.897	12.983	89.247	7.43682e-06
	1256	34.843	12.984	89.093	7.49113e-06
	1254	34.789	12.984	88.939	7.54623e-06
	1252	34.735	12.984	88.785	7.60214e-06
	1250	34.681	12.984	88.631	7.65887e-06
	1248	34.627	12.984	88.477	7.71645e-06
	1246	34.573	12.984	88.323	7.7749e-06
	1244	34.518	12.984	88.169	7.83422e-06
	1242	34.464	12.984	88.015	7.89445e-06
	1240	34.41	12.984	87.861	8.66258e-06
	1238	34.356	12.985	87.707	1e-05
	1236	34.302	12.985	87.553	1e-05
	1234	34.248	12.985	87.399	2e-05
	1232	34.194	12.985	87.245	2e-05
	1230	34.14	12.985	87.091	3e-05
	1228	34.086	12.985	86.937	4e-05
	1226	34.032	12.986	86.783	5e-05
	1224	33.977	12.986	86.629	5e-05
	1222	33.923	12.986	86.475	6e-05
	1220	33.869	12.986	86.321	7e-05
	1218	33.815	12.987	86.167	8e-05
	1216	33.761	12.987	86.013	9e-05
	1214	33.707	12.987	85.859	0.0001
	1212	33.653	12.987	85.705	0.00011
	1210	33.599	12.987	85.551	0.00012
	1208	33.545	12.988	85.397	0.00014
	1206	33.491	12.988	85.243	0.00015
	1204	33.437	12.988	85.089	0.00016
	1202	33.382	12.989	84.935	0.00017
	1200	33.328	12.989	84.781	0.00018
	1198	33.274	12.989	84.627	0.00019
	1196	33.22	12.989	84.473	0.00021
	1194	33.166	12.99	84.319	0.00022
	1192	33.112	12.99	84.165	0.00023
	1190	33.058	12.99	84.011	0.00024
	1188	33.004	12.99	83.857	0.00026
	1186	32.95	12.991	83.703	0.00027
	1184	32.896	12.991	83.549	0.00028
	1182	32.842	12.991	83.395	0.00029
	1180	32.787	12.991	83.241	0.00031
	1178	32.733	12.992	83.087	0.00032
	1176	32.679	12.992	82.933	0.00033
	1174	32.625	12.992	82.779	0.00034
	1172	32.571	12.993	82.626	0.00036
	1170	32.517	12.993	82.472	0.00037
	1168	32.463	12.993	82.318	0.00038
	1166	32.409	12.993	82.164	0.0004
	1164	32.355	12.994	82.01	0.00041
	1162	32.301	12.994	81.856	0.00042
	1160	32.247	12.994	81.702	0.00044
	1158	32.193	12.994	81.548	0.00045
	1156	32.139	12.995	81.394	0.00046
	1154	32.085	12.995	81.24	0.00048
	1152	32.03	12.995	81.086	0.00049
	1150	31.976	12.996	80.932	0.0005
	1148	31.922	12.996	80.779	0.00052
	1146	31.868	12.996	80.625	0.00053
	1144	31.814	12.996	80.471	0.00055
	1142	31.76	12.997	80.317	0.00056
	1140	31.706	12.997	80.163	0.00057
	1138	31.652	12.997	80.009	0.00059
	1136	31.598	12.998	79.855	0.0006
	1134	31.544	12.998	79.701	0.00062
	1132	31.49	12.998	79.547	0.00063
	1130	31.436	12.999	79.394	0.00064
	1128	31.382	12.999	79.24	0.00066
	1126	31.328	12.999	79.086	0.00067
	1124	31.274	12.999	78.932	0.00069
	1122	31.22	13	78.778	0.0007
	1120	31.166	13	78.624	0.00072
	1118	31.111	13	78.471	0.00073
	1116	31.057	13.001	78.317	0.00075
	1114	31.003	13.001	78.163	0.00076
	1112	30.949	13.001	78.009	0.00078
	1110	30.895	13.001	77.855	0.00079
	1108	30.841	13.002	77.701	0.00081
	1106	30.787	13.002	77.548	0.00082
	1104	30.733	13.002	77.394	0.00084
	1102	30.679	13.003	77.24	0.00085
	1100	30.625	13.003	77.086	0.00087
	1098	30.571	13.003	76.932	0.00088
	1096	30.517	13.004	76.778	0.0009
	1094	30.463	13.004	76.625	0.00091
	1092	30.409	13.004	76.471	0.00093
	1090	30.355	13.005	76.317	0.00094
	1088	30.301	13.005	76.163	0.00096
	1086	30.247	13.005	76.009	0.00097
	1084	30.193	13.005	75.856	0.00099
	1082	30.139	13.006	75.702	0.001
	1080	30.085	13.006	75.548	0.00102
	1078	30.031	13.006	75.394	0.00104
	1076	29.977	13.007	75.241	0.00105
	1074	29.923	13.007	75.087	0.00107
	1072	29.869	13.007	74.933	0.00108
	1070	29.815	13.008	74.779	0.0011
	1068	29.761	13.008	74.626	0.00112
	1066	29.707	13.008	74.472	0.00113
	1064	29.653	13.009	74.318	0.00115
	1062	29.599	13.009	74.164	0.00117
	1060	29.545	13.009	74.011	0.00118
	1058	29.491	13.01	73.857	0.0012
	1056	29.437	13.01	73.703	0.00122
	1054	29.383	13.01	73.549	0.00123
	1052	29.329	13.011	73.396	0.00125
	1050	29.275	13.011	73.242	0.00127
	1048	29.221	13.011	73.088	0.00128
	1046	29.167	13.012	72.935	0.0013
	1044	29.112	13.012	72.781	0.00132
	1042	29.058	13.012	72.627	0.00133
	1040	29.004	13.013	72.473	0.00135
	1038	28.95	13.013	72.32	0.00137
	1036	28.896	13.013	72.166	0.00139
	1034	28.842	13.014	72.012	0.0014
	1032	28.788	13.014	71.859	0.00142
	1030	28.734	13.014	71.705	0.00144
	1028	28.68	13.015	71.551	0.00146
	1026	28.627	13.015	71.398	0.00147
	1024	28.573	13.015	71.244	0.00149
	1022	28.519	13.016	71.09	0.00151
	1020	28.465	13.016	70.937	0.00153
	1018	28.411	13.016	70.783	0.00155
	1016	28.357	13.017	70.629	0.00156
	1014	28.303	13.017	70.476	0.00158
	1012	28.249	13.017	70.322	0.0016
	1010	28.195	13.018	70.168	0.00162
	1008	28.141	13.018	70.015	0.00164
	1006	28.087	13.018	69.861	0.00166
	1004	28.033	13.019	69.708	0.00168
	1002	27.979	13.019	69.554	0.00169
	1000	27.925	13.019	69.4	0.00171
	998	27.871	13.02	69.247	0.00173
	996	27.817	13.02	69.093	0.00175
	994	27.763	13.021	68.939	0.00177
	992	27.709	13.021	68.786	0.00179
	990	27.655	13.021	68.632	0.00181
	988	27.601	13.022	68.479	0.00183
	986	27.547	13.022	68.325	0.00185
	984	27.493	13.022	68.171	0.00187
	982	27.439	13.023	68.018	0.00189
	980	27.385	13.023	67.864	0.00191
	978	27.331	13.023	67.711	0.00193
	976	27.277	13.024	67.557	0.00195
	974	27.223	13.024	67.404	0.00197
	972	27.169	13.025	67.25	0.00199
	970	27.115	13.025	67.097	0.00201
	968	27.061	13.025	66.943	0.00203
	966	27.007	13.026	66.789	0.00205
	964	26.953	13.026	66.636	0.00207
	962	26.899	13.026	66.482	0.00209
	960	26.845	13.027	66.329	0.00211
	958	26.791	13.027	66.175	0.00213
	956	26.738	13.028	66.022	0.00215
	954	26.684	13.028	65.868	0.00218
	952	26.63	13.028	65.715	0.0022
	950	26.576	13.029	65.561	0.00222
	948	26.522	13.029	65.408	0.00224
	946	26.468	13.03	65.254	0.00226
	944	26.414	13.03	65.101	0.00228
	942	26.36	13.03	64.947	0.0023
	940	26.306	13.031	64.794	0.00233
	938	26.252	13.031	64.64	0.00235
	936	26.198	13.031	64.487	0.00237
	934	26.144	13.032	64.333	0.00239
	932	26.09	13.032	64.18	0.00242
	930	26.036	13.033	64.026	0.00244
	928	25.982	13.033	63.873	0.00246
	926	25.928	13.033	63.719	0.00248
	924	25.875	13.034	63.566	0.00251
	922	25.821	13.034	63.413	0.00253
	920	25.767	13.035	63.259	0.00255
	918	25.713	13.035	63.106	0.00258
	916	25.659	13.036	62.952	0.0026
	914	25.605	13.036	62.799	0.00262
	912	25.551	13.036	62.645	0.00265
	910	25.497	13.037	62.492	0.00267
	908	25.443	13.037	62.339	0.00269
	906	25.389	13.038	62.185	0.00272
	904	25.335	13.038	62.032	0.00274
	902	25.281	13.038	61.878	0.00277
	900	25.228	13.039	61.725	0.00279
	898	25.174	13.039	61.572	0.00282
	896	25.12	13.04	61.418	0.00284
	894	25.066	13.04	61.265	0.00287
	892	25.012	13.041	61.112	0.00289
	890	24.958	13.041	60.958	0.00292
	888	24.904	13.041	60.805	0.00294
	886	24.85	13.042	60.651	0.00297
	884	24.796	13.042	60.498	0.00299
	882	24.742	13.043	60.345	0.00302
	880	24.689	13.043	60.191	0.00304
	878	24.635	13.044	60.038	0.00307
	876	24.581	13.044	59.885	0.0031
	874	24.527	13.045	59.731	0.00312
	872	24.473	13.045	59.578	0.00315
	870	24.419	13.046	59.425	0.00317
	868	24.365	13.046	59.271	0.0032
	866	24.311	13.046	59.118	0.00323
	864	24.257	13.047	58.965	0.00325
	862	24.204	13.047	58.812	0.00328
	860	24.15	13.048	58.658	0.00331
	858	24.096	13.048	58.505	0.00334
	856	24.042	13.049	58.352	0.00336
	854	23.988	13.049	58.198	0.00339
	852	23.934	13.05	58.045	0.00342
	850	23.88	13.05	57.892	0.00345
	848	23.827	13.051	57.739	0.00348
	846	23.773	13.051	57.585	0.00351
	844	23.719	13.052	57.432	0.00353
	842	23.665	13.052	57.279	0.00356
	840	23.611	13.053	57.126	0.00359
	838	23.557	13.053	56.973	0.00362
	836	23.503	13.054	56.819	0.00365
	834	23.45	13.054	56.666	0.00368
	832	23.396	13.055	56.513	0.00371
	830	23.342	13.055	56.36	0.00374
	828	23.288	13.056	56.206	0.00377
	826	23.234	13.056	56.053	0.0038
	824	23.18	13.057	55.9	0.00383
	822	23.126	13.057	55.747	0.00386
	820	23.073	13.058	55.594	0.00389
	818	23.019	13.058	55.441	0.00392
	816	22.965	13.059	55.287	0.00395
	814	22.911	13.059	55.134	0.00399
	812	22.857	13.06	54.981	0.00402
	810	22.803	13.06	54.828	0.00405
	808	22.75	13.061	54.675	0.00408
	806	22.696	13.061	54.522	0.00411
	804	22.642	13.062	54.369	0.00415
	802	22.588	13.062	54.216	0.00418
	800	22.534	13.063	54.062	0.00421
	798	22.48	13.063	53.909	0.00425
	796	22.427	13.064	53.756	0.00428
	794	22.373	13.064	53.603	0.00431
	792	22.319	13.065	53.45	0.00435
	790	22.265	13.066	53.297	0.00438
	788	22.211	13.066	53.144	0.00441
	786	22.158	13.067	52.991	0.00445
	784	22.104	13.067	52.838	0.00448
	782	22.05	13.068	52.685	0.00452
	780	21.996	13.068	52.532	0.00455
	778	21.942	13.069	52.379	0.00459
	776	21.889	13.07	52.226	0.00462
	774	21.835	13.07	52.073	0.00466
	772	21.781	13.071	51.92	0.0047
	770	21.727	13.071	51.767	0.00473
	768	21.673	13.072	51.614	0.00477
	766	21.62	13.072	51.461	0.00481
	764	21.566	13.073	51.308	0.00484
	762	21.512	13.074	51.155	0.00488
	760	21.458	13.074	51.002	0.00492
	758	21.405	13.075	50.849	0.00496
	756	21.351	13.075	50.696	0.00499
	754	21.297	13.076	50.543	0.00503
	752	21.243	13.077	50.39	0.00507
	750	21.189	13.077	50.237	0.00511
	748	21.136	13.078	50.084	0.00515
	746	21.082	13.079	49.931	0.00519
	744	21.028	13.079	49.778	0.00523
	742	20.974	13.08	49.625	0.00527
	740	20.921	13.08	49.472	0.00531
	738	20.867	13.081	49.319	0.00535
	736	20.813	13.082	49.166	0.00539
	734	20.759	13.082	49.014	0.00543
	732	20.706	13.083	48.861	0.00547
	730	20.652	13.084	48.708	0.00552
	728	20.598	13.084	48.555	0.00556
	726	20.544	13.085	48.402	0.0056
	724	20.491	13.086	48.249	0.00564
	722	20.437	13.086	48.096	0.00569
	720	20.383	13.087	47.944	0.00573
	718	20.329	13.088	47.791	0.00577
	716	20.276	13.088	47.638	0.00582
	714	20.222	13.089	47.485	0.00586
	712	20.168	13.09	47.332	0.00591
	710	20.114	13.09	47.18	0.00595
	708	20.061	13.091	47.027	0.006
	706	20.007	13.092	46.874	0.00604
	704	19.953	13.093	46.721	0.00609
	702	19.9	13.093	46.569	0.00614
	700	19.846	13.094	46.416	0.00618
	698	19.792	13.095	46.263	0.00623
	696	19.738	13.095	46.11	0.00628
	694	19.685	13.096	45.958	0.00633
	692	19.631	13.097	45.805	0.00638
	690	19.577	13.098	45.652	0.00642
	688	19.524	13.098	45.499	0.00647
	686	19.47	13.099	45.347	0.00652
	684	19.416	13.1	45.194	0.00657
	682	19.363	13.101	45.041	0.00662
	680	19.309	13.102	44.889	0.00668
	678	19.255	13.102	44.736	0.00673
	676	19.202	13.103	44.583	0.00678
	674	19.148	13.104	44.431	0.00683
	672	19.094	13.105	44.278	0.00688
	670	19.041	13.105	44.126	0.00694
	668	18.987	13.106	43.973	0.00699
	666	18.933	13.107	43.82	0.00704
	664	18.88	13.108	43.668	0.0071
	662	18.826	13.109	43.515	0.00715
	660	18.772	13.11	43.363	0.00721
	658	18.719	13.11	43.21	0.00726
	656	18.665	13.111	43.058	0.00732
	654	18.611	13.112	42.905	0.00738
	652	18.558	13.113	42.753	0.00743
	650	18.504	13.114	42.6	0.00749
	648	18.45	13.115	42.448	0.00755
	646	18.397	13.116	42.295	0.00761
	644	18.343	13.116	42.143	0.00767
	642	18.289	13.117	41.99	0.00773
	640	18.236	13.118	41.838	0.00779
	638	18.182	13.119	41.685	0.00785
	636	18.129	13.12	41.533	0.00791
	634	18.075	13.121	41.38	0.00797
	632	18.021	13.122	41.228	0.00803
	630	17.968	13.123	41.075	0.0081
	628	17.914	13.124	40.923	0.00816
	626	17.861	13.125	40.771	0.00823
	624	17.807	13.126	40.618	0.00829
	622	17.753	13.127	40.466	0.00836
	620	17.7	13.128	40.314	0.00842
	618	17.646	13.129	40.161	0.00849
	616	17.593	13.13	40.009	0.00856
	614	17.539	13.131	39.857	0.00862
	612	17.485	13.132	39.704	0.00869
	610	17.432	13.133	39.552	0.00876
	608	17.378	13.134	39.4	0.00883
	606	17.325	13.135	39.247	0.0089
	604	17.271	13.136	39.095	0.00897
	602	17.218	13.137	38.943	0.00905
	600	17.164	13.138	38.791	0.00912
	598	17.11	13.139	38.638	0.00919
	596	17.057	13.14	38.486	0.00927
	594	17.003	13.141	38.334	0.00934
	592	16.95	13.142	38.182	0.00942
	590	16.896	13.143	38.03	0.00949
	588	16.843	13.145	37.877	0.00957
	586	16.789	13.146	37.725	0.00965
	584	16.736	13.147	37.573	0.00973
	582	16.682	13.148	37.421	0.00981
	580	16.629	13.149	37.269	0.00989
	578	16.575	13.15	37.117	0.00997
	576	16.522	13.152	36.965	0.01005
	574	16.468	13.153	36.813	0.01013
	572	16.414	13.154	36.661	0.01022
	570	16.361	13.155	36.509	0.0103
	568	16.307	13.156	36.357	0.01039
	566	16.254	13.158	36.205	0.01047
	564	16.201	13.159	36.053	0.01056
	562	16.147	13.16	35.901	0.01065
	560	16.094	13.162	35.749	0.01074
	558	16.04	13.163	35.597	0.01083
	556	15.987	13.164	35.445	0.01092
	554	15.933	13.165	35.293	0.01101
	552	15.88	13.167	35.141	0.01111
	550	15.826	13.168	34.989	0.0112
	548	15.773	13.17	34.837	0.0113
	546	15.719	13.171	34.685	0.01139
	544	15.666	13.172	34.534	0.01149
	542	15.612	13.174	34.382	0.01159
	540	15.559	13.175	34.23	0.01169
	538	15.506	13.177	34.078	0.01179
	536	15.452	13.178	33.926	0.01189
	534	15.399	13.18	33.775	0.012
	532	15.345	13.181	33.623	0.0121
	530	15.292	13.183	33.471	0.01221
	528	15.238	13.184	33.319	0.01231
	526	15.185	13.186	33.168	0.01242
	524	15.132	13.187	33.016	0.01253
	522	15.078	13.189	32.864	0.01264
	520	15.025	13.19	32.713	0.01276
	518	14.971	13.192	32.561	0.01287
	516	14.918	13.194	32.41	0.01298
	514	14.865	13.195	32.258	0.0131
	512	14.811	13.197	32.106	0.01322
	510	14.758	13.199	31.955	0.01334
	508	14.705	13.2	31.803	0.01346
	506	14.651	13.202	31.652	0.01358
	504	14.598	13.204	31.5	0.01371
	502	14.545	13.206	31.349	0.01383
	500	14.491	13.207	31.197	0.01396
	498	14.438	13.209	31.046	0.01409
	496	14.385	13.211	30.895	0.01422
	494	14.331	13.213	30.743	0.01435
	492	14.278	13.215	30.592	0.01449
	490	14.225	13.217	30.441	0.01462
	488	14.171	13.219	30.289	0.01476
	486	14.118	13.221	30.138	0.0149
	484	14.065	13.223	29.987	0.01504
	482	14.012	13.225	29.835	0.01519
	480	13.958	13.227	29.684	0.01533
	478	13.905	13.229	29.533	0.01548
	476	13.852	13.231	29.382	0.01563
	474	13.799	13.233	29.231	0.01578
	472	13.745	13.235	29.08	0.01593
	470	13.692	13.237	28.928	0.01609
	468	13.639	13.24	28.777	0.01625
	466	13.586	13.242	28.626	0.01641
	464	13.532	13.244	28.475	0.01657
	462	13.479	13.247	28.324	0.01674
	460	13.426	13.249	28.173	0.01691
	458	13.373	13.251	28.022	0.01708
	456	13.32	13.254	27.872	0.01725
	454	13.266	13.256	27.721	0.01742
	452	13.213	13.259	27.57	0.0176
	450	13.16	13.261	27.419	0.01778
	448	13.107	13.264	27.268	0.01797
	446	13.054	13.266	27.117	0.01815
	444	13.001	13.269	26.967	0.01834
	442	12.948	13.272	26.816	0.01854
	440	12.894	13.274	26.665	0.01873
	438	12.841	13.277	26.515	0.01893
	436	12.788	13.28	26.364	0.01913
	434	12.735	13.283	26.213	0.01934
	432	12.682	13.286	26.063	0.01954
	430	12.629	13.289	25.912	0.01976
	428	12.576	13.292	25.762	0.01997
	426	12.523	13.295	25.611	0.02019
	424	12.47	13.298	25.461	0.02041
	422	12.417	13.301	25.311	0.02064
	420	12.364	13.304	25.16	0.02087
	418	12.311	13.308	25.01	0.0211
	416	12.258	13.311	24.86	0.02134
	414	12.205	13.314	24.709	0.02158
	412	12.152	13.318	24.559	0.02183
	410	12.099	13.321	24.409	0.02208
	408	12.046	13.325	24.259	0.02234
	406	11.993	13.328	24.109	0.0226
	404	11.94	13.332	23.959	0.02286
	402	11.887	13.336	23.809	0.02313
	400	11.834	13.34	23.659	0.0234
	398	11.781	13.344	23.509	0.02368
	396	11.728	13.348	23.359	0.02397
	394	11.675	13.352	23.209	0.02426
	392	11.622	13.356	23.06	0.02455
	390	11.569	13.36	22.91	0.02486
	388	11.517	13.364	22.76	0.02516
	386	11.464	13.369	22.611	0.02548
	384	11.411	13.373	22.461	0.02579
	382	11.358	13.378	22.311	0.02612
	380	11.305	13.382	22.162	0.02645
	378	11.253	13.387	22.013	0.02679
	376	11.2	13.392	21.863	0.02714
	374	11.147	13.397	21.714	0.02749
	372	11.094	13.402	21.565	0.02785
	370	11.042	13.407	21.415	0.02822
	368	10.989	13.412	21.266	0.02859
	366	10.936	13.418	21.117	0.02897
	364	10.883	13.423	20.968	0.02937
	362	10.831	13.429	20.819	0.02977
	360	10.778	13.434	20.67	0.03017
	358	10.725	13.44	20.521	0.03059
	356	10.673	13.446	20.373	0.03102
	354	10.62	13.452	20.224	0.03145
	352	10.568	13.459	20.075	0.0319
	350	10.515	13.465	19.927	0.03235
	348	10.463	13.472	19.778	0.03282
	346	10.41	13.478	19.63	0.0333
	344	10.357	13.485	19.481	0.03379
	342	10.305	13.492	19.333	0.03428
	340	10.252	13.499	19.185	0.0348
	338	10.2	13.507	19.037	0.03532
	336	10.148	13.514	18.889	0.03585
	334	10.095	13.522	18.741	0.0364
	332	10.043	13.53	18.593	0.03696
	330	9.9904	13.538	18.445	0.03754
	328	9.938	13.547	18.298	0.03813
	326	9.8857	13.555	18.15	0.03874
	324	9.8334	13.564	18.002	0.03936
	322	9.7811	13.573	17.855	0.03999
	320	9.7288	13.582	17.708	0.04064
	318	9.6766	13.592	17.561	0.04131
	316	9.6243	13.602	17.413	0.042
	314	9.5721	13.612	17.266	0.0427
	312	9.52	13.622	17.12	0.04342
	310	9.4678	13.632	16.973	0.04417
	308	9.4157	13.643	16.826	0.04493
	306	9.3636	13.655	16.68	0.04571
	304	9.3116	13.666	16.533	0.04651
	302	9.2595	13.678	16.387	0.04734
	300	9.2075	13.69	16.241	0.04819
	298	9.1555	13.703	16.095	0.04906
	296	9.1036	13.716	15.949	0.04996
	294	9.0517	13.729	15.803	0.05088
	292	8.9998	13.743	15.658	0.05182
	290	8.948	13.757	15.512	0.0528
	288	8.8962	13.772	15.367	0.0538
	286	8.8444	13.787	15.222	0.05483
	284	8.7926	13.802	15.077	0.05589
	282	8.7409	13.818	14.932	0.05698
	280	8.6892	13.834	14.787	0.0581
	278	8.6376	13.851	14.643	0.05926
	276	8.586	13.869	14.498	0.06045
	274	8.5345	13.887	14.354	0.06167
	272	8.4829	13.906	14.21	0.06293
	270	8.4315	13.925	14.067	0.06423
	268	8.38	13.945	13.923	0.06557
	266	8.3286	13.965	13.78	0.06695
	264	8.2773	13.987	13.637	0.06836
	262	8.226	14.009	13.494	0.06982
	260	8.1748	14.031	13.351	0.07133
	258	8.1236	14.055	13.209	0.07288
	256	8.0724	14.079	13.067	0.07447
	254	8.0213	14.104	12.925	0.07611
	252	7.9702	14.13	12.783	0.0778
	250	7.9193	14.156	12.642	0.07955
	248	7.8683	14.184	12.5	0.08134
	246	7.8174	14.212	12.36	0.08318
	244	7.7666	14.242	12.219	0.08508
	242	7.7158	14.272	12.079	0.08704
	240	7.6651	14.304	11.939	0.08905
	238	7.6145	14.336	11.799	0.09113
	236	7.5639	14.37	11.66	0.09326
	234	7.5134	14.404	11.521	0.09545
	232	7.4629	14.44	11.382	0.0977
	230	7.4125	14.477	11.244	0.10002
	228	7.3622	14.516	11.106	0.10241
	226	7.312	14.555	10.968	0.10485
	224	7.2618	14.596	10.831	0.10737
	222	7.2117	14.638	10.694	0.10995
	220	7.1617	14.682	10.558	0.1126
	218	7.1118	14.727	10.422	0.11532
	216	7.0619	14.773	10.286	0.11812
	214	7.0122	14.821	10.151	0.12098
	212	6.9625	14.871	10.016	0.12391
	210	6.9129	14.922	9.8819	0.12692
	208	6.8634	14.974	9.7481	0.13
	206	6.814	15.028	9.6148	0.13315
	204	6.7646	15.084	9.4819	0.13638
	202	6.7154	15.142	9.3496	0.13968
	200	6.6663	15.201	9.2178	0.14305
	198	6.6172	15.262	9.0865	0.1465
	196	6.5683	15.325	8.9557	0.15002
	194	6.5195	15.39	8.8255	0.15362
	192	6.4708	15.457	8.6958	0.15728
	190	6.4221	15.525	8.5667	0.16102
	188	6.3736	15.596	8.4382	0.16484
	186	6.3252	15.669	8.3102	0.16872
	184	6.277	15.743	8.1829	0.17268
	182	6.2288	15.82	8.0561	0.1767
	180	6.1807	15.899	7.93	0.1808
	178	6.1328	15.979	7.8046	0.18496
	176	6.085	16.062	7.6797	0.18919
	174	6.0373	16.148	7.5555	0.19349
	172	5.9897	16.235	7.432	0.19785
	170	5.9423	16.325	7.3092	0.20227
	168	5.8949	16.417	7.187	0.20676
	166	5.8477	16.511	7.0655	0.21131
	164	5.8007	16.608	6.9447	0.21592
	162	5.7537	16.707	6.8247	0.22058
	160	5.7069	16.808	6.7053	0.22531
	158	5.6602	16.912	6.5867	0.23009
	156	5.6136	17.018	6.4688	0.23492
	154	5.5672	17.127	6.3517	0.23981
	152	5.5209	17.239	6.2353	0.24474
	150	5.4747	17.353	6.1196	0.24973
	148	5.4287	17.47	6.0048	0.25476
	146	5.3828	17.589	5.8907	0.25984
	144	5.337	17.711	5.7774	0.26497
	142	5.2913	17.836	5.6648	0.27013
	140	5.2458	17.964	5.5531	0.27534
	138	5.2004	18.094	5.4422	0.28059
	136	5.1551	18.228	5.332	0.28588
	134	5.11	18.364	5.2227	0.2912
	132	5.0649	18.503	5.1142	0.29656
	130	5.02	18.646	5.0065	0.30196
	128	4.9753	18.791	4.8997	0.30738
	126	4.9306	18.94	4.7937	0.31284
	124	4.8861	19.092	4.6885	0.31833
	122	4.8416	19.247	4.5842	0.32384
	120	4.7973	19.405	4.4807	0.32939
	118	4.7531	19.567	4.3781	0.33496
	116	4.709	19.733	4.2763	0.34055
	114	4.665	19.902	4.1753	0.34618
	112	4.6211	20.075	4.0753	0.35182
	110	4.5773	20.251	3.9761	0.35749
	108	4.5335	20.432	3.8778	0.36319
	106	4.4899	20.616	3.7803	0.3689
	104	4.4463	20.805	3.6838	0.37464
	102	4.4028	20.997	3.5881	0.3804
	100	4.3594	21.195	3.4933	0.38618
	98	4.316	21.396	3.3993	0.39199
	96	4.2727	21.603	3.3063	0.39781
	94	4.2295	21.814	3.2142	0.40365
	92	4.1862	22.03	3.123	0.40951
	90	4.143	22.251	3.0326	0.41539
	88	4.0999	22.477	2.9432	0.42129
	86	4.0567	22.709	2.8547	0.42721
	84	4.0136	22.946	2.7671	0.43315
	82	3.9704	23.189	2.6804	0.43911
	80	3.9273	23.438	2.5946	0.44509
	78	3.8841	23.694	2.5097	0.45108
	76	3.8409	23.956	2.4257	0.4571
	74	3.7976	24.224	2.3427	0.46313
	72	3.7543	24.5	2.2606	0.46919
	70	3.7109	24.783	2.1795	0.47527
	68	3.6674	25.074	2.0992	0.48137
	66	3.6237	25.373	2.02	0.48749
	64	3.58	25.681	1.9416	0.49365
	62	3.5361	25.997	1.8642	0.49982
	60	3.492	26.323	1.7877	0.50603
	58	3.4477	26.659	1.7122	0.51226
	56	3.4032	27.005	1.6377	0.51853
	54	3.3585	27.363	1.5641	0.52484
	52	3.3134	27.733	1.4915	0.53118
	50	3.268	28.115	1.4199	0.53757
	48	3.2223	28.51	1.3493	0.544
	46	3.1762	28.921	1.2796	0.55048
	44	3.1296	29.346	1.211	0.55701
	42	3.0826	29.789	1.1433	0.56361
	40	3.0349	30.25	1.0767	0.57027
	38	2.9866	30.731	1.0111	0.57701
	36	2.9377	31.233	0.94656	0.58383
	34	2.8879	31.76	0.88307	0.59074
	32	2.8372	32.313	0.82064	0.59775
	30	2.7855	32.895	0.75929	0.60488
	28	2.7326	33.51	0.69906	0.61215
	26	2.6784	34.162	0.63995	0.61957
	24	2.6226	34.856	0.58199	0.62716
	22	2.5651	35.599	0.52522	0.63495
	20	2.5054	36.399	0.46966	0.64299
	18	2.4431	37.266	0.41536	0.65131
	16	2.3778	38.214	0.36236	0.65998
	14	2.3087	39.263	0.31074	0.66908
	12	2.2347	40.439	0.26055	0.67872
	10	2.1542	41.785	0.2119	0.68909
	8	2.0648	43.368	0.16493	0.70046
	6	1.9618	45.314	0.11982	0.71334
	4.542	1.8738	47.079	0.088261	0.72411
	3.5376	1.8035	48.564	0.067257	0.73255
	2.7687	1.7412	49.933	0.051646	0.7399
	2.1802	1.6863	51.179	0.040006	0.74624
	1.7298	1.6385	52.295	0.031299	0.75166
	1.385	1.5974	53.274	0.024766	0.75623
	1.0917	1.5583	54.226	0.01931	0.76052
	0.81455	1.5164	55.262	0.014248	0.76501
	0.57885	1.4762	56.271	0.010021	0.76923
	0.37838	1.438	57.244	0.0064892	0.77316
	0.20789	1.4017	58.176	0.0035348	0.7768
	0.062882	1.3676	59.061	0.0010611	0.78014
	0	1.3523	59.461	0	0.78163
	Note: Data from La Spina et al. (2021)
	G. La Spina, F. Arzilli, E. W. Llewellin, M. R. Burton, A. B. Clarke, M. de’ Michieli Vitturi, M. Polacci, M. E. Hartley, D. Di Genova, H. M. Mader, Explosivity of basaltic lava fountains is controlled by magma rheology, ascent rate and outgassing. Earth Planet. Sci. Lett. 553, 116658 (2021)
