# Supplementary material for: Direct observation of degassing during decompression of basaltic magma
Source: Sci Adv. 2024 Aug 16;10(33):eado2585. doi: 10.1126/sciadv.ado2585 (PMC11421694; doi:10.1126/sciadv.ado2585)
Supplement: Supplementary file 3 — Movies S1 to S3 [file sciadv.ado2585_movies_s1_to_s3.zip]

Archive with 3 entries (3 files):
- ado2585_movie_s2.mp4
- ado2585_movie_s3.mp4
- ado2585_movie_s1.mp4
